# Supplementary material for: Integration of A Deep Learning Classifier with A Random Forest Approach for Predicting Malonylation Sites
Source: Genomics Proteomics Bioinformatics. 2019 Jan 11;16(6):451–9. doi: 10.1016/j.gpb.2018.08.004 (PMC6411950; doi:10.1016/j.gpb.2018.08.004)
Supplement: Supplementary data 5 [file mmc5.xlsx]

## Sheet: ten-fold cross-validation
Table S1 List of peptides included in the dataset for ten-fold cross-validation
Note: Each peptide listed contains 31 amino acid residues with K in the center.
UniProt ID inidcates the protein in the Uniprot database, which the peptide is derived from.
Position inidcates the location of the K in the center of the peptide in the original protein sequence.
Sample label as "1" means the K in the center of the peptide is experimentally verfied to be malonylated; otherwise, "0" is set to the K.
Peptide	UniProt ID	Position	Sample label
VLYPYFMVQKEMVPAKPPKGLVGRVVSWYLE	A1L0T0	227	1
PYFMVQKEMVPAKPPKGLVGRVVSWYLENYL	A1L0T0	230	1
SPQQVQRCVEILSRAKRPLMVLGSQALLTPT	A1L0T0	284	1
ARGLLLSRENEDQVVKVLHDAQQQCRDGHPV	A1L0T0	599	1
AAPTPGRALLVPPKAKPFLSNSLGGQDDTRG	A1X283	805	1
LKFNPETDYLTGTDGKKFRLEAPDADELPKG	A2A274	545	1
GKKFRLEAPDADELPKGEFDPGQDTYQHPPK	A2A274	559	1
KGEFDPGQDTYQHPPKDSSGQHVDVSPTSQR	A2A274	574	1
GKDLEDLQILIKVKGKCTTDHISAAGPWLKF	A2A274	616	1
GKCTTDHISAAGPWLKFRGHLDNISNNLLIG	A2A274	630	1
YNKIHPVDKLTIQGLKDFTPGKPLKCIIKHP	A2A274	755	1
VDKLTIQGLKDFTPGKPLKCIIKHPNGTQET	A2A274	761	1
LTIQGLKDFTPGKPLKCIIKHPNGTQETILL	A2A274	764	1
ELLKLVNFSKLTLEQKELCRCRRKLLTYLDR	A2RRP1	679	1
QILSVSELLEKHGLEKPISFVKNTQSSSEEA	A2RRP1	1057	1
LFSPRDAQYLYLKGTKSEVLNIDNPDLAKYP	A2RUC4	194	1
PYSTREVVNIVKHLQKFPTEGLSSVVRNVFD	A3KMH1	989	1
ILINTLHKYGIPIGAKPTSVQLAKELTLPEQ	A3KMH1	1030	1
TVFLVAEDKWLLVESKTNQKYLLTKPAHIES	A3KMH1	1286	1
VLSDANLSRYGIHPAKFAQILTRDPQVNAFA	A3KMH1	1843	1
KALQDGRAYGSPWCNKQITRCLIECRDEYKY	A5YKK6	1708	1
QRVEDVRLIREQHPTKIPVIIERYKGEKQLP	A6NCE7	30	1
RARGKRLGFITNNSSKTRAAYAEKLRRLGFG	A6NDG6	72	1
WDNPAPVQHVKISLTKASNLKLMPSNQQHKT	A6NHR9	1304	1
DLCTKTENLLGSYFPKKISELDAFLKEPALN	A6NJG9	35	1
LLLCRPWASRAAARPKPSASEVLTRHLLQRR	A6NNL5	29	1
IVADQLCAKYSKEYGKLCRTNQIGTVNDRLM	A8KAH5	134	1
INLKVAGQDGSVVQFKIKRHTPLSKLMKAYC	A8MU27	32	1
GSVVQFKIKRHTPLSKLMKAYCERQGLSMRQ	A8MU27	41	1
VQFKIKRHTPLSKLMKAYCERQGLSMRQIRF	A8MU27	44	1
LSNLPHSGYSDSAVLKLAEPYGKIKNYILMR	A8MXP9	515	1
GYSDSAVLKLAEPYGKIKNYILMRMKSQAFI	A8MXP9	522	1
ETREDAMAMVDHCLKKALWFQGRCVKVDLSE	A8MXP9	555	1
DHCLKKALWFQGRCVKVDLSEKYKKLVLRIP	A8MXP9	565	1
CSSLPHYQKLKKFLNKLAEERRQKKET----	A8MXP9	884	1
DYYQAIKVLENIELNKKSMYSRVPECQVTTY	B0QY89	344	1
IDESIHLQLREKYGDKMLRMQKGDPQVYEEL	B0QY89	440	1
LQLREKYGDKMLRMQKGDPQVYEELFSYSCP	B0QY89	446	1
SPVVPNYDNVHPNYHKEPFLQQLKVFSDEVQ	B0QY89	480	1
KVARRYGDFFIRQIHKFEELNRTLKKMGQRP	B0QY89	592	1
GIALSRLAQERKAWRKDHPFGFVAVPTKNPD	B0QYN7	18	1
DVNPKAYPLADAHLTKKLLDLVQQSCNYKQL	B1AHD1	24	1
VNPKAYPLADAHLTKKLLDLVQQSCNYKQLR	B1AHD1	25	1
DPPLEDGAMPSARLRKLEVEANNAFDQYRDL	B1AK88	124	1
GVILIKKAGDGSKKIKGCWDSIHVVEVQEKS	B1AK88	174	1
SGTMNLGGSLTRQMEKDETVSDCSPHIANIG	B1AK88	228	1
PHIANIGRLVEDMENKIRSTLNEIYFGKTKD	B1AK88	252	1
KDIVNGLRSVQTFADKSKQEALKNDLVEALK	B1AK88	281	1
KNSHLINVLMWELEKKSAVADKHELLSLASS	B3KS98	235	1
RGEPPLPEEDLSKLFKPPQPPARMDSLLIAG	B3KS98	320	1
SEMCRDLAGEVEKLLKTSNSYLRKKAALCAV	B3KXW5	170	1
TEMCERSPDMLAHFRKLVPQLVRILKNLIMS	B3KXW5	237	1
VSTPIGGLSYVQGCTKKHLNSKTVGQCLETT	B4DFQ6	66	1
GLSYVQGCTKKHLNSKTVGQCLETTAQRVPE	B4DFQ6	72	1
LKKVGCKALVFPKQFKTQQYYNVLKQICPEV	B4DFQ6	182	1
YGATLILASPIFNGKKALEAISRERGTFLYG	B4DFQ6	340	1
ATMNEQGFCKIVGRSKDMIIRGGENIYPAEL	B4DFQ6	510	1
QNGIECGGAYVKLLSKTPELNLDQFHDKTPY	B4DGP8	170	1
TEAKPVDKVKLIKEIKNYIQGINLVQAKKLV	B4DLN1	150	1
KEIKNYIQGINLVQAKKLVESLPQEIKANVA	B4DLN1	162	1
EIKNYIQGINLVQAKKLVESLPQEIKANVAK	B4DLN1	163	1
ITPYGYFLISACKDGKPMLRQGDTGDWIGTF	B4DNJ6	40	1
VSGDELMTLAHKHIVKTVDFTQDSNYLLTGG	B4DNJ6	104	1
LYKYDYNSGEELESYKGHFGPIHCVRFSPDG	B4DNJ6	262	1
--------MIEQQKRKGPELPLVPVKRQRHE	B4DQJ1	8	1
IEVSGSSAKDVAKQLKEQQMVMRGHRETSMV	B4DR61	401	1
IWKPGYLDRALQVMEKVAASPEDIKLCREAL	B4DRT2	265	1
SDGLQWSAEQPCNPSKPKAKTSPVKSNTPAA	B4DT67	189	1
AINTLNGLRLQSKTIKVSYARPSSEVIKDAN	B4DVB8	92	1
LNGYRLGDKILQVSFKTNKSHK---------	B4DVB8	320	1
EAKIGRFVVQNVSAQKDGEKSRVKVKVRVNT	B4DYH1	471	1
DQDPVVRAQEIKTKIKELNNTCEPVVTQPKP	B4DYH1	790	1
VLKHKVAQKREDAVSKEVTRKLSEADNRKMS	B4E2P2	98	1
GLEKRLCAAAASILGKPADRVNVTVRPGLAM	B5MC82	33	1
FLPYNSCLYIMKFASKGQKRKKLSPFSLIII	B5MC89	824	1
YNSCLYIMKFASKGQKRKKLSPFSLIIICQP	B5MC89	827	1
WEDKEGKKKMNKNNAKALSTLRQKIRKYNRD	B5ME19	136	1
RGGVPLVKEKPKMFAKGTEITHAVVIKKLNE	B5ME19	321	1
TMVQLGICAFRQGLTKDAHNALLDIQSSGRA	B5ME19	628	1
DAHNALLDIQSSGRAKELLGQGLLLRSLQER	B5ME19	644	1
EFKEAFQLFDRTGDGKILYSQCGDVMRALGQ	B7Z6Z4	119	1
VMRALGQNPTNAEVLKVLGNPKSDEMNVKVL	B7Z6Z4	143	1
QNPTNAEVLKVLGNPKSDEMNVKVLDFEHFL	B7Z6Z4	149	1
DFEHFLPMLQTVAKNKDQGTYEDYVEGLRVF	B7Z6Z4	174	1
LQQEKESLQEKLKAAKAAAGSLPGLQAQLAQ	B7ZKT7	969	1
KIDILLKAVGDTPIMKTKKWAVERTRTIQGL	C1IDX9	116	1
RLCPSCSTRLQIIQAKGRNLNVLVTPYGLGI	C9IYB7	17	1
EEESLENISSVKKIIKQIISHSSKVLHFPNP	C9J837	809	1
APGPNGATEEDGVPSKVQRCAVGLRQPAPFS	C9JEJ2	33	1
PLLLVKEFIRLGSLSKLSGKGLQQRMFFLFN	C9JME2	799	1
QHLKQIHEEALSKFQKIEPSTVVPAQTPWDK	C9JSL2	290	1
QQIYEKGLELRSQQSKPQDASCLPALKVSDI	C9JSL2	550	1
DQVRLMKRIAEMTDIKPILRKLPRIKKHLLN	C9JSL2	759	1
MTDIKPILRKLPRIKKHLLNGDNMRCSVNAT	C9JSL2	770	1
CIRTVPYTDPDHASLKILARLMTAKFLHTEI	C9JSL2	884	1
TLQSFGKAVDWAKSGKFTQQDIDEAKLSVFS	C9JSL2	946	1
MKQAHREQLFAVSHDKLLAVSDRYLGTGKST	C9JSL2	1000	1
HDKLLAVSDRYLGTGKSTHGLAILGPENPKI	C9JSL2	1013	1
GKSTHGLAILGPENPKIAKDPSWIIQ-----	C9JSL2	1027	1
TACGFRLHRGMNVPFKRLSGEPLPLPLVVVL	C9JXA7	64	1
KVNIIPIIAKADTIAKNELHKFKSKIMSELV	D6RER5	190	1
RQMFVMRVKEKEAELKEAEKELHEKFDLLKR	D6RER5	357	1
KKKELEEEVNNFQKKKAAAQLLQSQAQQSGA	D6RER5	399	1
QLLQSQAQQSGAQQTKKDKDKKNSPWLCTE-	D6RER5	418	1
GNIILYDPSKIIAGDKEVVIAQNDKHTGPVR	D6REX3	111	1
SAFMPVLKVVLTQANKLGV------------	D6REX3	1248	1
FDFTPENYKRIEAIVKNYPEGHKAAAVLPVL	E7EPT4	71	1
PCMLRNSDSILEAIQKKLGIKVGETTPDKLF	E7EPT4	157	1
RGTGERVKREDFEARKAAIEIARLAERAQQK	E7EQ13	66	1
PPGPGAVGREMTKEEKLQLRKEKKQQKKKRK	E7ERK9	57	1
FPKSLLDSVKAKTLRKLIQQTFRQFANLNRE	E7ESA6	266	1
ERRETATCLAWCHDNKSRLRKMKGRQNKHEA	E7ESC7	186	1
KEDKLEKLTQDEIISKTKQVIQGLEALKNEH	E7EVH7	199	1
TLNNLAVLYGKRGKYKEAEPLCKRALEIREK	E7EVH7	486	1
PNVAKTKNNLASCYLKQGKFKQAETLYKEIL	E7EVH7	565	1
DGTSFGEYGGWYKACKVDSPTVTTTLKNLGA	E7EVH7	629	1
LQNRKSPEYLKAGSMKDPLLDDHGDFIRMCT	E7EW20	307	1
VVVADFGLARLMVDEKTQPEGLRSLKKPDRK	E9PC47	519	1
NHAFKNQITTLQGQAKNRANPNRSEVQANLS	E9PEH2	77	1
FPFPAASTNLQKALSKALESRDEVKTKWGVS	E9PEH2	232	1
QLTNHIRESLPALRSKLQSQLLSLEKEVEEY	E9PEQ4	299	1
AESLSWYKDEEEKEKKYMLPLDNLKIRDVEK	E9PEQ4	562	1
KHVFAIFNTEQRNVYKDLRQIELACDSQEDV	E9PEQ4	598	1
DHQKLEREARICRLLKHPNIVRLHDSISEEG	E9PF82	69	1
EAKDLINKMLTINPAKRITASEALKHPWICQ	E9PF82	259	1
LHYMVYCRNTGGRYGKATIEGYYQKLSKAFV	E9PF86	177	1
TRYLEEVMKVPVYCTKTGVKHLHHKAQEFDI	E9PF86	350	1
QQWDALYTDLPNRQLKVQVADRRVISTTDAE	E9PF86	453	1
ATQKDLASGAVPTNLKPSKIKQRADSKESLK	E9PGC8	547	1
KDLASGAVPTNLKPSKIKQRADSKESLKATT	E9PGC8	550	1
EEKRKDTKPELKKISKPDLKPFTPEVRKTLY	E9PGC8	699	1
RSREAFGGRELGLQGKAPEKETSLFLSSLTT	E9PGC8	947	1
KYSMPDNSPETRAKVKFVQDTSKYWYKPEIS	E9PGF5	1433	1
PVVLQVFVGNDSGRVKPHGFYQACRVTGRNT	E9PHR7	339	1
TFSTGERKRRPHGDRKSCEMGLQLRQTFEAA	E9PI41	118	1
RRVKNVLITLYWLGRKAQSNPYYNGPHLNLK	E9PMS6	88	1
ESNAFESKASESISLKNLKRRSQFFEQGSSD	E9PMS6	783	1
RQERWQKEQDRLLQEKYQREQEKLREEWQRA	E9PMS6	840	1
RRQPQEEVVHEDQGKKPQDQLVIERERKWEQ	E9PMS6	929	1
HNDNSWIRQRSASVNKEPVSLPGIMRRGESL	E9PMS6	1088	1
LGVGGEDDDGEVHRSKISQVLGNEIKFTIRE	E9PPM1	43	1
EGRVAIHYINPPNPAKDNFTFKCHRSNGTNT	E9PQ57	252	1
HYINPPNPAKDNFTFKCHRSNGTNTSAPQDI	E9PQ57	258	1
AVRRIRDAFRENKNVKDPVEIQTLVNKAKRD	F5H189	47	1
AQLCHKAQSVSQINHKLEAQLVDLKSELTET	F5H1Y4	93	1
SEDPHLPKEKVLKLYKSMTLLNTMDRILYES	F5H5P2	141	1
WDEEQEKAWRKQSRRKVMEAFEQAERKPKPN	F5H5P2	423	1
DSGSINPMSEGFKFSKPIGDFKFGVSSESKP	F6QR24	954	1
TQFDNVRLWLGKNYKKYIQAEPPTNKSLSSL	F8VXC8	37	1
ERRALPEFFNGKNKSKTPEIYLAYRNFMIDT	F8VXC8	457	1
GTLKLWNLQKAVTAKKNAALDVEPIHAFRAH	F8VYA6	475	1
MGVDYEEMCHWLCHRKLATATETYIKPISKL	F8W6H6	379	1
WLCHRKLATATETYIKPISKLQATNARDALA	F8W6H6	389	1
SRVDIHRKENSGAAEKPVTIHATPEGTSEAC	F8W930	246	1
KEQVFTEERVKIWAFKDKRVPVIPEKRGEGR	F8WB79	198	1
GGQQFSKDFQALNPMKQVPTLKIDGITIHQS	G3V4T6	58	1
DRQKCLAALASLRHAKWFQARANGLKSCVIV	G5E9M5	214	1
FGQLHKVLGMDPLPSKMPKKPKNENPVDYTV	G5E9M5	342	1
DGNSFEASGPSKKTAKLHVAVKVLQDMGLPT	G5E9M5	454	1
GKNPVMELNEKRRGLKYELISETGGSHDKRF	G5E9M5	540	1
VEVDGQKFQGAGSNKKVAKAYAALAALEKLF	G5E9M5	574	1
DGQKFQGAGSNKKVAKAYAALAALEKLFPDT	G5E9M5	577	1
LEKLFPDTPLALDANKKKRAPVPVRGGPKFA	G5E9M5	600	1
FMPFGNVVSAKVFIDKQTNLSKCFGFVSYDN	G5EA30	464	1
LSHHPKFIPEFIRKQKEGNFDIVSGTRYKGN	H0Y368	136	1
DLTGSFRLYRKEVLEKLIEKCVSKGYVFQME	H0Y368	232	1
RIVRVRVIAGIGLAKKDILGARV--------	H0Y9L1	32	1
LSAMPHIDNDVKLDFKDVLLRPKRSTLKSRS	H0YNJ6	31	1
GEDNKVFPTLRASEGKTVEVPFKGDVEHTIR	H0YNJ6	370	1
KCSRLKSTCIYGGAPKGPQIRDLERGVEICI	H3BLZ8	284	1
CIATPGRLIDFLESGKTNLRRCTYLVLDEAD	H3BLZ8	313	1
EADRMLDMGFEPQIRKIVDQIRPDRQTLMWS	H3BLZ8	341	1
NHQRLVHIKGNCGKEKVLFLRLYLLQGIRNY	H3BM74	360	1
WVLAEISTLAKMSSVKLRLLCSQVLKELLGQ	H3BM91	56	1
LKELLGQGIDYEKILKLTADAKFESGDVKAT	H3BM91	80	1
DYLVPILAPRIFGSNKWTTEQQQRFHEICSN	H3BN98	96	1
VTYFNKPDIDAWELRKGINTLVTYDMVPEPK	H3BNX8	72	1
GAITIAQAMIFCHTRKTASWLAAELSKEGHQ	H3BQK0	349	1
KTFTKWVNKHLMKVRKHINDLYEDLRDGHNL	H3BQK9	97	1
ARELESFLRNLQDSIKRKYSCDHNTSLSRLE	H3BQK9	842	1
IFLAKHGHKLSEKEKKQISEQLNALNKAYHD	H3BQK9	1537	1
PSAEYKVVKAQIQEQKLLQRLLDDRKATVDM	H3BQK9	5420	1
EPLTELKHLWENLGEKIAHRQHKLEGALLAL	H3BQK9	6348	1
CKCAKRFQVEQIGENKYRFFLGNQFGDSQQL	H3BQK9	7286	1
VYKLTQRQVNITVQKKVSQWWERLTKQEKRP	H3BS72	123	1
YMNSKDRRLSPATENKLRLHYRRALRNNTDP	H3BVG0	370	1
GSRKPGVIDKFTSDTKPIINKVASVAENKGL	H3BVG0	606	1
FALCCYSLTFMRFAYKVQPRNWLLFACHATN	H7BXW7	29	1
KVVLYLLRVCLAMAWKSGGASHSELIHNLRK	H7BY58	62	1
DHIKELVDDSVNNVRKDDPTLLSSGRVQLVV	H7BY58	183	1
CSSISDYAVKIVKANKLDHVVTIIKGKVEEV	H7C2I1	134	1
MPHAFKPGDLVFAKMKGYPHWPARIDDIADG	I3L080	16	1
HETAFLGPKDLFPYDKCKDKYGKPNKRKGFN	I3L080	63	1
EEKLQKLHSEIKFALKVDSPDVKRCLNALEE	I3L080	487	1
TSQILQKNTDVVATLKKIRRYKANKDVMEKA	I3L080	524	1
HHDKFTNTYQAFKALKCHGIGEYYRGLVPIL	I3L0B8	175	1
QEILDFICRTLSVSSKNISLHGDGPLRLLLL	I3L3A8	404	1
AGASATFPMQCSALRKNGFVVLKGRPCKIVE	I3L504	27	1
ALRKNGFVVLKGRPCKIVEMSTSKTGKHGHA	I3L504	39	1
HAKVHLVGIDIFTGKKYEDICPSTHNMDVPN	I3L504	68	1
EDICPSTHNMDVPNIKRNDFQLIGIQDGYLS	I3L504	85	1
KAVQPPHLFLWLMKLKNMLLAKFSFYFHEAL	J3KNH0	262	1
AGRVALSTHRVRPLTKNALLRDPYALRSVRH	J3KNN3	337	1
DTLFDHAPDKLNVVKKTLITFVNKHLNKLNL	J3KNQ4	306	1
ECGKPIGCDCKDLSYKDRHWHEACFHCSQCR	J3KNW4	167	1
CSQCRNSLVDKPFAAKEDQLLCTDCYSNEYS	J3KNW4	193	1
ECKKTIMPGTRKMEYKGSSWHETCFICHRCQ	J3KNW4	228	1
CHRCQQPIGTKSFIPKDNQNFCVPCYEKQHA	J3KNW4	254	1
FIPKDNQNFCVPCYEKQHAMQCVQCKKPITT	J3KNW4	266	1
PCYEKQHAMQCVQCKKPITTGGVTYREQPWH	J3KNW4	277	1
PITTGGVTYREQPWHKECFVCTACRKQLSGQ	J3KNW4	293	1
DTDQLPPPFRIDNFSKVPVVFTQHGVAEPRL	J3KP14	3524	1
GESTKGYTAEQVAAVKRVKQCKDYYEILGVS	J3KPS0	137	1
ASDEDLKKAYRRLALKFHPDKNHAPGATEAF	J3KPS0	170	1
DKLEKVAVRGGDKKLKPEYDIMCKVKSWVID	J3KQ32	200	1
EKDYIRKKNKWLIKIKEWVDKYDPGALVIPF	J3KQ32	268	1
RQKYLEANMTQSALPKIIKAGFAALQLEYFF	J3KQ32	314	1
SLNGTFVNDMRIPDQKYVTLKLNDVIRFGYD	J3KQR7	77	1
PPPPPEPPKTAVAHAKEYIQQLRSRTIVHTL	J3KQY1	217	1
---MVRYSLDPENPTKSCKSRGSNLRVHFKN	J3QL51	13	1
QAIKGMHIRKATKYLKDVTLQKQCVPFRRYN	J3QL51	49	1
TECRDKKHQRTLMPEKLSHKLLEAFHNQGPV	J3QLS3	233	1
DKKHQRTLMPEKLSHKLLEAFHNQGPVIKRK	J3QLS3	237	1
KSAHLTNPWNEHKPVKIGRDGQEIELECGTQ	J3QR07	472	1
DEEVDELYREAPIDKKGNFNYIEFTRILKHG	J3QRS3	156	1
KGEDAFRAVLCCMQLKGKLQPVSTILAKSLT	J3QS41	105	1
--MLGRGADLAEVEQKKKRTFRKFTYRGVDL	K7ELC2	14	1
LKRLRKAKKEAPPMEKPEVVKTHLRDMIILP	K7ELC2	79	1
TEDYIHIRIQQRNGRKTLTTVQGIADDYDKK	K7EM18	42	1
ELRQLQEQIRSLEEEKAAVTEAVRALLANQD	M0QWZ7	110	1
DPKYQGLRARGREIRKELVHLYPREAQLEEQ	M0QWZ7	147	1
VGDESQARVLHMVGDKPVFSFQPRGHLEIGE	M0QWZ7	195	1
PVFSFQPRGHLEIGEKLDIIRQKRLSHVSGH	M0QWZ7	211	1
LGKPPEVTNRYLSQLKDAHRSHPFIKEYQAK	M0QXB4	301	1
RLRKQAEKNVEKKIDKYTEVLKTHGLLV---	M0QYS1	198	1
LSTTESQASCRVTATKDSTTSDVIKDAIASL	M0R0P8	40	1
HTMGGDFSGKNQDCSKGIYALAARDVFLMLK	O00139-4	336	1
ENTSNMTHLEAQNRIKGCTDNLTLTVARSEH	O00151	71	1
RSEHKVWSPLVTEEGKRHPYKMNLASEPQEV	O00151	98	1
LYPLVAKSLRNIAVGKDPLEGQRHCCGVAQM	O00170	112	1
LNKYDDNVKAYFKRGKAHAAVWNAQEAQADF	O00170	273	1
INEELESQYQQSMDSKLSGRYRRHCGLGFSE	O00193	91	1
VDYSATVDQRLPECAKLAKEGRLQEVIETLL	O00232	33	1
TEGKIYVEIERARLTKTLATIKEQNGDVKEA	O00232	147	1
KDYIRTQIISKKINTKFFQEENTEKLKLKYY	O00232	212	1
DLKNRVVEHNIRIMAKYYTRITMKRMAQLLD	O00232	368	1
NSLMSLVNKTTHLIAKEEMIHNLQ-------	O00232	448	1
TVSINKAINTQEVAVKEKHARTCILGTHHEK	O00291	56	1
HVFHKLLRDGHPNVLKDSLRYRNELSDMSRM	O00291	112	1
VALNFANEEEAKKFRKAVTDLLGRRQRKSEK	O00401	132	1
GFIFNCDIKTRGYYPKGGGEVIVRMSPVKQL	O00442	163	1
YGRAFVAGVLPFKVAKDMAAAAVRCIRKEIR	O00442	208	1
NHQKRSIGTGGIQDLKERIRQRTNLPLGPSI	O00471	388	1
---MAEMGSKGVTAGKIASNVQKKLTRAQEK	O00499	13	1
GQFPDIKSRIAKRGRKLVDYDSARHHYESLQ	O00499	146	1
KQGIREVILCKDQDGKIGLRLKSIDNGIFVQ	O00560	124	1
HVGFIFKNGKITSIVKDSSAARNGLLTEHNI	O00560	223	1
VHEDLRLLLETHLPSKKKKVLLGVGDPKIGA	O00567	87	1
DLRLLLETHLPSKKKKVLLGVGDPKIGAAIQ	O00567	90	1
CMAALGLAYDRKKVSKAAILARIKRTGDGNY	O00767	341	1
YAGKNKVPELQKFFQKADGVPVYLKRGLPDQ	O14548	69	1
AQERLPTVPLSGMYNKSGGKVRLTFKLEQDQ	O14562	224	1
RLTFKLEQDQLWIGTKERTEKLPMGSIKNVV	O14562	245	1
LEQDQLWIGTKERTEKLPMGSIKNVVSEPIE	O14562	250	1
IRLRALDLLYGMVSKKNLMEIVKKLMTHVDK	O14617-5	371	1
SLLYSLYCFEYRWFNKGIEMHQRLSNIERNW	O14681	224	1
VMGPKYVVPVESSLGKEKGLEILSLFVNMKK	O14727	288	1
KEKGLEILSLFVNMKKADLPEQAHSIIKECK	O14727	303	1
RDKYITAKADFRTLLKETKFITYRSKKLIQE	O14776	1024	1
PVHVAKILTFPEKVNKANINFLRKLVQNGPE	O14802	398	1
MRDVTISKSEYAPSEKMITKVQDFQEDKELF	O14832	116	1
TSQENIEKEVVGIAHKFFGAENSVNLKDIWM	O14832	310	1
AMMNLLRNNSCLSKMKNSMASMSQQLKAKLD	O14920	469	1
SLSPFEQRAYPHVFTKGIPNVLRRIRESFFR	O14949	33	1
KCSSKYSTIPKFGIEKEVRVCEPCYEQLNRK	O14964	207	1
FKKLYEQILAENEKLKAQLHDTNMELTDLKL	O14974	947	1
QRQERFADRSLLEMEKRERRALERRISEMEE	O14974	984	1
EAPPWENSSMRGLNPKILFSSREEQQDILSK	O14976	733	1
TEYLSRFGEVVDCTIKTDPVTGRSRGFGFVL	O14979	180	1
LVVENDQGEVVREFMKDTDSINLYKNMRETL	O14980	446	1
VVREFMKDTDSINLYKNMRETLVYLTHLDYV	O14980	455	1
VKQLGSILKTNVRACKAVGHPFVIQLGRIYL	O14980	700	1
QPLIRSMRTVKRETLKLISGWVSRSNDPQMV	O14980	757	1
VMKFQDELESGKRPKKPGQSFQEQVEHYRDK	O15042	866	1
DAAEMLGAKIKAMESKLLVGGKNIVDHTNEQ	O15066	473	1
TRDLMRDHKACLPDAKTQRLFFKWQQGHQLA	O15091	512	1
IYEKSGAKWTKVHELKEHNGQVTGIDWAPES	O15143	49	1
QRGLTARERFQNLDKKASSEGGTAAGAGLDS	O15143	308	1
SEGGTAAGAGLDSLHKNSVSQISVLSGGKAK	O15143	326	1
GGMSIWDVKSLESALKDLKIK----------	O15143	367	1
GDKTKVMVSISLKFYKELQAHGADELLKRVY	O15144	65	1
AVIHYRDDETMYVESKKDRVTVVFSTVFKDD	O15144	157	1
DDDDVVIGKVFMQEFKEGRRASHTAPQVLFS	O15144	186	1
AYIHTRMRAKTSDFLKVLNRARPDAEKKEMK	O15144	275	1
ARPDAEKKEMKTITGKTFSSR----------	O15144	295	1
IYYFKANVFFKNYEIKNEADRTLIYITLYIS	O15145	61	1
GAGEESPATSLPRMKKRDFSLEQLRQYDGSR	O15173	100	1
VQMESVREWEMQFKEKYDYVGRLLKPGEEPS	O15173	193	1
MSRSSYNLVPRYIPQKQSEDMHAFVTEVAYK	O15228	357	1
QKNALAACVRLGVVEKKKINNNCIFNVNEPA	O15228	643	1
NALAACVRLGVVEKKKINNNCIFNVNEPATT	O15228	645	1
EMLGCKTPIGKPATAKL--------------	O15228	679	1
--MSEGDSVGESVHGKPSVVYRFFTRLGQIY	O15258	14	1
MGTAEDFADQFLRVTKQYLPHVARLCLISTF	O15260	22	1
GGGLLLLLAESRSEGKSMFAGVPTMRESSPK	O15260	139	1
IQKGLQASRSDIKLFKHNDMADLERLLKEQE	O15269	210	1
QKLDSQRGAVIATELKNNSYKLARWTCCALL	O15371	426	1
GDPAQLAQRISSNIQKITQCSVEIQRTLNQL	O15400	24	1
LTNFQKVQRQAAEREKEFVARVRASSRVSGS	O15400	116	1
KDRAGSIVLKVLISFKANDIEKAVQSLDKNG	O15511-2	90	1
LRKVLISDSLDPCCRKILQDGGLQVVEKQNL	O43175	21	1
AELQDCEGLIVRSATKVTADVINAAEKLQVV	O43175	58	1
PQATASMKDGKWERKKFMGTELNGKTLGILG	O43175	137	1
DHENVISCPHLGASTKEAQSRCGEEIAVQFV	O43175	289	1
CLSPAVIVGLLKEASKQADVNLVNAKLLVKE	O43175	384	1
LKEASKQADVNLVNAKLLVKEAGLNVTTSHS	O43175	394	1
VVIFMMNSKRYKEAQKISDDLMQKISTQNRR	O43242	186	1
KAIRDGVIEASINHEKGYVQSKEMIDIYSTR	O43242	455	1
LSHVQNKSAFLCGVMKTYRQREKQGSKVQES	O43390	103	1
KKKNRGFCFLEYEDHKSAAQARRRLMSGKVK	O43390	300	1
WEGTAKDRSFGEMKFKQCPTENMAREHFKKH	O43395	649	1
-----------MPGVKLTTQAYCKMVLHGAK	O43402	5	1
GLPVADYFKQWINLKKAYSFAMGCWPKNGLL	O43414	277	1
IANIMKTLAYRGFIFKQTSKPF---------	O43414	331	1
YRQWKIEGTPLETIQKKLAAKGLRDPWGRNE	O43676	34	1
---MAAAAASRGVGAKLGLREIRIHLCQRSP	O43678	13	1
QGVRDFIEKRYVELKKANPDLPILIRECSDV	O43678	46	1
PRGVTQFGNKYIQQTKPLTLERTINLYPLTN	O43809	29	1
LFLVQLQEKALFAVPKNYKLVAAPLFELYDN	O43809	189	1
YLVIDEAHRIKNEKSKLSEIVREFKTTNRLL	O60264	319	1
KEAKIIAMTCTHAALKRHDLVKLGFKYDNIL	O60306	1045	1
AMTCTHAALKRHDLVKLGFKYDNILMEEAAQ	O60306	1051	1
FTTYEIRVKTNLPIFKLKESTVRRRYSDFEW	O60493	61	1
YSDFEWLRSELERESKVVVPPLPGKAFLRQL	O60493	86	1
QYTFKGDLEVELSFRKGEHICLIRKVNENWY	O60504	477	1
ICAPYTTMTNYKYKVKLTPGVQKKGKAAKTA	O60524	1014	1
SVKDTDLSRNIPGKVKVSAPNLLNVKRK---	O60524	1064	1
YVGPMTESLFPGYHTKARAVMNFVVRYRPDE	O60568	645	1
RRREARKKASVEARLKAAIQSQLDGVRTGLS	O60645	59	1
PCLLHLLSSPKESIRKEACWTISNITAGNRA	O60684	354	1
PVLIEILQKAEFRTRKEAAWAITNATSGGTP	O60684	396	1
----------MFEIKKICCIGAGYVGGPTCS	O60701	6	1
PTKTYGMGKGRAADLKYIEACARRIVQNSNG	O60701	107	1
EWDMFKELDYERIHKKMLKPAFIFDGRRVLD	O60701	431	1
SGEIPKFSLQDPPNKKPKV------------	O60701	491	1
LRNLAVDARNKELIGKHAIPNLVKNLPGGQQ	O60716	749	1
SQDFVESVLVRTILPKNNPPTIVHDKVLNLI	O60784-2	106	1
ATLKLLQAQGVEVPSKDSLPKKRPIYEDKKR	O60841	436	1
FIVALNKIDRLYDWKKSPDSDVAATLKKQKK	O60841	766	1
YDWKKSPDSDVAATLKKQKKNTKDEFEERAK	O60841	777	1
DSDVAATLKKQKKNTKDEFEERAKAIIVEFA	O60841	784	1
KHKEVEAAQGVKILGKDLEKTLAGLPLLVAY	O60841	936	1
TSEVPYAGINIGPVHKKDVMKASVMLEHDPQ	O60841	1015	1
TVLRKKGPTAAQAKSKQAILAAQRRGEDVET	O60869	25	1
GKVIQQGRQSKGLTQKDLATKINEKPQVIAD	O60869	93	1
QGRQSKGLTQKDLATKINEKPQVIADYESGR	O60869	98	1
PNNQVLGKIERAIGLKLRGKDIGKPIEKGPR	O60869	131	1
FTELQAKVIDTQQKVKLADIQIEQLNRTKKH	O60925	28	1
SQTDEIPVLTLKDNSKYGTFVNEEKMQNGFS	O60934	73	1
RKQIFKGKTFIFLNAKQHKKLSSAVVFGGGE	O60934	233	1
AGAAFFNEVRNAVFGKVAQNSIRRIAKNVFL	O75027-2	217	1
GKLRIWDTTQKEHLLKYEYQPFAGKIKDIAW	O75083	95	1
PFAGKIKDIAWTEDSKRIAVVGEGREKFGAV	O75083	115	1
FATASADGQIYIYDGKTGEKVCALGGSKAHD	O75083	219	1
YDGKTGEKVCALGGSKAHDGGIYAISWSPDS	O75083	231	1
SWSPDSTHLLSASGDKTSKIWDVSVNSVVST	O75083	256	1
DHKNSLCFPEDAEISKHAKNLICAFLTDREV	O75116	323	1
KDEEISAAAIKAQFEKQLLTERTLKTQAVNK	O75116	1022	1
TSGQQWYEVERTERIKNCLNPQFSKTFIIDY	O75131	52	1
FEMEARKLDNKDLFGKSDPYLEFHKQTSDGN	O75131	158	1
FECINEKKRQKKKSYKNSGVISVKQCEITVE	O75131	262	1
EEQEAKMELKRRLSRKLSLRPTVAELQARRI	O75167-4	569	1
DRRADKPWARLTPADKAAIRKELNEFKSTEM	O75167-4	615	1
AHSNLLAKKETSNLYKLQFHNVKPECLEAYN	O75323	75	1
GYPALTEVMNKLRENKEFLEFRKARSDMLLS	O75323	148	1
AKFVIHCNSPVWGADKCEELLEKTVKNCLAL	O75367	285	1
KTVKNCLALADDKKLKSIAFPSIGSGRNGFP	O75367	307	1
VIRVYIASSSGSTAIKKKQQDVLGFLEANKI	O75368	17	1
ASSTNLKDILADLIPKEQARIKTFRQQHGKT	O75390	43	1
GQITVDMMYGGMRGMKGLVYETSVLDPDEGI	O75390	76	1
DEGIRFRGFSIPECQKLLPKAKGGEEPLPEG	O75390	103	1
QEVLVWLTQLQKEVGKDVSDEKLRDYIWNTL	O75390	321	1
HLPNDPMFKLVAQLYKIVPNVLLEQGKAKNP	O75390	382	1
AQLYKIVPNVLLEQGKAKNPWPNVDAHSGVL	O75390	393	1
QLIWSRALGFPLERPKSMSTEGLMKFVDSKS	O75390	450	1
VPSPAVPKLSALKARKNVESFLEACRKMGVP	O75427	602	1
LVRIKIQHMELQLIKKEITGIGPSTTTETET	O75436	214	1
TETIAKYEIMDGAPVKGESIPIRLFLAGYDP	O75436	242	1
YTSREQTVYYAKAFSKDLPRAVEILADIIQN	O75439	148	1
NTALGRTILGPTENIKSISRKDLVDYITTHY	O75439	219	1
RTILGPTENIKSISRKDLVDYITTHYKGPRI	O75439	224	1
MRASQKDFENSMNQVKLLKKDPGNEVKLKLY	O75521	51	1
QVKLLKKDPGNEVKLKLYALYKQATEGPCNM	O75521	64	1
CNMPKPGVFDLINKAKWDAWNALGSLPKEAA	O75521	92	1
SEDGITKIMFNRPKKKNAINTEMYHEIMRAL	O75521	161	1
TNFTDIPPGGVEEKAKNNAVLLREFVGCFID	O75521	218	1
IMSPAKATEMLIFGKKLTAGEACAQGLVTEV	O75521	305	1
ALRISKEVIRKREREKLHAVNAEECNVLQGR	O75521	359	1
MIISPERLDPFADGGKTPDPKMNARTYMDVM	O75533	141	1
REFQSPDEEMKKIVLKVVKQCCGTDGVEANY	O75533	790	1
PPENKPLETAMLKRAKELFTNNDPKVIAQHV	O75815	541	1
EKLPGELEPVQATQNKTGKYVPPSLRDGASR	O75821	209	1
ISRIYLAKDKTTGQSKGFAFISFHRREDAAR	O75821	280	1
QVVMDVKNRNPRAINKLIGLVRKATQSRADP	O75879	529	1
PPWSQKGPGDSTRPSKPGPVSWKSLAITFAI	O75880	89	1
PGSDRFARPDFRDISKWNNRVVSNLLYYQTN	O75915	31	1
EQQEEGINRLTDYISKVKE------------	O75915	185	1
NPPAIDWAYYKANVAKAGLVDDFEKKFNALK	O75947	63	1
YKANVAKAGLVDDFEKKFNALKVPVPEDKYT	O75947	72	1
KAGLVDDFEKKFNALKVPVPEDKYTAQVDAE	O75947	78	1
FEKKFNALKVPVPEDKYTAQVDAEEKEDVKS	O75947	85	1
EKEDVKSCAEWVSLSKARIVEYEKEMEKMKN	O75947	109	1
AEWVSLSKARIVEYEKEMEKMKNLIPFDQMT	O75947	117	1
DQMTIEDLNEAFPETKLDKKKYPYWPHQPIE	O75947	144	1
EDLNEAFPETKLDKKKYPYWPHQPIENL---	O75947	149	1
LKDIHDDQDYLHSLGKARTAQVQKDARIGEA	O75955	166	1
DLEGARNMIEEHSQLKKKVIKAPIEDLDLEG	O75962	264	1
RNMIEEHSQLKKKVIKAPIEDLDLEGQKLLQ	O75962	269	1
MKYQLLLKDFLKYSKKASLDTSELERAVEVM	O75962	2120	1
VEKTPALVNAAVTYSKPRLATFWYYAKVELV	O75964	24	1
PPTPAEIPRAIQSLKKIVNSAQTGSFKQLTV	O75964	55	1
RLKKLTHAAPCMLFMKGTPQEPRCGFSKQMV	O76003	151	1
KKKRQQARKTASVLSKDDVAPESGDTTVKKP	O76021	318	1
NFYSKLKSKVTTWKAKALWYKLDKRGSHKEY	O94851	63	1
LKNRDDKKLVNTDKEKILFQPQTNVYDSLAK	O94855-2	609	1
FFAKSAFKAVLHQPLKVIREILVNQTAHMLA	O94855-2	804	1
RLGIPDAVSYIKKRYKTTQLLFLKAACVGQG	O94874	289	1
QEEVSNLYNNIRLFEKGMKFFADDTQAALTK	O94874	556	1
KGMKFFADDTQAALTKHLLKSVCTDITNLIF	O94874	571	1
DPAAITSEIRKKILSKLSEETKVALTKLHNS	O94874	614	1
NLFMLETVDSVKLADKVNSSWQRKGSPERLK	O94903	125	1
HRMLVVAEQPLHAMRKGLLDVLPKNSLEDLT	O95071	2656	1
RLRAIRELNRTVEDLKNNESQWKDSPLATRH	O95155	794	1
TETVDMFHILTKQVQKPFLRPELGPRLAAML	O95155	1106	1
QLTDIYLQLDCARFAKAIADDQRSYSKELFE	O95155	1169	1
------MGLCKCPKRKVTNLFCFEHRVNVCE	O95159	10	1
QLRYQEISKRTQPPPKLPVGPSHKLSNNYYC	O95182	40	1
PPSIIMSSQKALVSGKPAESSAVAATEKKAV	O95182	80	1
EEGGPVYSPPAEVVVKKSLGQRVLDELKHYY	O95202	150	1
DDKLIAEEGVDSLNVKELQAACRARGMRALG	O95202	373	1
AATCFAEKLPSSNLLKNRAKEEMSLSDLNSQ	O95210	180	1
DFPEEDKKTYGEIFEKFHPIR----------	O95298	114	1
LQEREKIVAPISDSPKPPPQRVTLTLPVLNA	O95336	180	1
VSLKEGMFNNANVLFKTKFVDGVSTVARFTQ	O95347	1158	1
LKEGMFNNANVLFKTKFVDGVSTVARFTQCQ	O95347	1160	1
EVYVWHGKEVTLAQRKIAFQLAKHLWNGTFD	O95425	1617	1
SKTQARPVGVKIPTCKITLKETFLTSPEELY	O95433	208	1
ARPVGVKIPTCKITLKETFLTSPEELYRVFT	O95433	212	1
LIRGCGRTDFQQGCAKTLYHSVHEKIFTLPG	O95571	172	1
LYPGCDTLDKVFTYAKNKFKNKRLLGTREVL	O95573	96	1
RIGYSSPQTLADQSSKIKKGSKGDTSMLKPT	O95573	363	1
PTLMAAVPEIMDRIYKNVMNKVSEMSSFQRN	O95573	392	1
AVPEIMDRIYKNVMNKVSEMSSFQRNLFILA	O95573	397	1
GQSVTMGYYKNEAKTKADFFEDENGQRWLCT	O95573	547	1
EAAISASLEKFEIPVKIRLSPEPWTPETGLV	O95573	679	1
TGLVTDAFKLKRKELKTHYQADIERMYGRK-	O95573	706	1
MCPFRHISGEKTVVCKHWLRGLCKKGDQCEF	O95639	69	1
SFATPYGYAMETAKQKALEVANRLYQKDLRA	O95671	65	1
TAKQKALEVANRLYQKDLRAPDVVIGADTIV	O95671	76	1
GDYFRLGHGSDVHVRKPQVVEGLRGKKIVHV	O95714	3247	1
RILLEPYKYLLQLPGKQVRTKLSQAFNHWLK	O95749	25	1
SGQRLYGKVLRATLSKHQAVQLPREGQEDQG	O95758-4	437	1
RYNERISGLGLTPEQKQKKAALSASEGEEVP	O95831	109	1
ERISGLGLTPEQKQKKAALSASEGEEVPQDK	O95831	112	1
GVSSGKLLIKLKDGRKVETDHIVAAVGLEPN	O95831	388	1
LWNIFNRMPIARKIIKDGEQHEDLNEVAKLF	O95831	593	1
LIQSFTDRLNRELSQKTPPSMRLKLIANNTT	O96019	371	1
LNRELSQKTPPSMRLKLIANNTTVERRFSSW	O96019	379	1
LADELALVDVIEDKLKGEMMDLQHGSLFLRT	P00338-3	88	1
QHGSLFLRTPKIVSGKDYNVTANSKLVIITA	P00338-3	110	1
QRNVNIFKFIIPNVVKYSPNCKLLIVSNPVD	P00338-3	155	1
DLGTDKDKEQWKEVHKQVVESAYEVIKLKGY	P00338-3	261	1
IMKNLRRVHPVSTMIKGLYGIKDDVFLSVPC	P00338-3	307	1
LVKVTLTSEEEARLKKSADTLWGIQKELQF-	P00338-3	347	1
FQRSTPAITLESPDIKYPLRLIDREIISHDT	P00387-3	75	1
FVDLVIKVYFKDTHPKFPAGGKMSQYLESMQ	P00387-3	153	1
LVYQGKGKFAIRPDKKSNPIIRTVKSVGMIA	P00387-3	197	1
SGDHCIIGRTLVVHEKADDLGKGGNEESTKT	P00441	123	1
AGPSFETVAECRVLQKLGADAVGMSTVPEVI	P00491	211	1
ESLEKANHEEVLAAGKQAAQKLEQFVSILMA	P00491	265	1
DLAARNVLVKTPQHVKITDFGLAKLLGAEEK	P00533	852	1
-MSLSNKLTLDKLDVKGKRVVMRVDFNVPMK	P00558	15	1
KGKRVVMRVDFNVPMKNNQITNNQRIKAAVP	P00558	30	1
NVPMKNNQITNNQRIKAAVPSIKFCLDNGAK	P00558	41	1
LMSHLGRPDGVPMPDKYSLEPVAVELKSLLG	P00558	75	1
VILLENLRFHVEEEGKGKDASGNKVKAEPAK	P00558	131	1
VEEEGKGKDASGNKVKAEPAKIEAFRASLSK	P00558	141	1
KAEPAKIEAFRASLSKLGDVYVNDAFGTAHR	P00558	156	1
MVGVNLPQKAGGFLMKKELNYFAKALESPER	P00558	191	1
VGVNLPQKAGGFLMKKELNYFAKALESPERP	P00558	192	1
ERPFLAILGGAKVADKIQLINNMLDKVNEMI	P00558	220	1
GPVGVFEWEAFARGTKALMDEVVKATSRGCI	P00558	353	1
EAFARGTKALMDEVVKATSRGCITIIGGGDT	P00558	361	1
VCTCYGGSRGFNCESKPEAEETCFDKYTGNT	P02751	90	1
FNCESKPEAEETCFDKYTGNTYRVGDTYERP	P02751	100	1
VSWQPPRARITGYIIKYEKPGSPPREVVPRP	P02751	1936	1
GTEYTIYVIALKNNQKSEPLIGRKKTDELPQ	P02751	1981	1
HLPPSPKPMKMKNYNKPWEPKWTKICSLHSL	P03928	49	1
THERGVSIRRQLLSKKLSEPSSLQYLPYRDY	P04035-3	522	1
EAVYCKFHYKTDQGIKNLSVEDAARLSQEDP	P04040	243	1
DFVHLRVFQSLPHENKPLTLSNYQTNKAKHD	P04080	78	1
ENKPLTLSNYQTNKAKHDELTYF--------	P04080	91	1
LMGHLSCDTKEERKIKGVISIPRLQAEARSE	P04114	1121	1
SLDFSSKLDNIYSSDKFYKQTVNLQLQPYSL	P04114	1778	1
QNVDTKYQIRIQIQEKLQQLKRHIQNIDIQH	P04114	2265	1
KHHAAYVNNLNVTEEKYQEALAKGDVTAQIA	P04179	68	1
NNLNVTEEKYQEALAKGDVTAQIALQPALKF	P04179	75	1
PNGGGEPKGELLEAIKRDFGSFDKFKEKLTA	P04179	122	1
GELLEAIKRDFGSFDKFKEKLTAASVGVQGS	P04179	130	1
LLEAIKRDFGSFDKFKEKLTAASVGVQGSGW	P04179	132	1
VQGPPTSDDIFEREYKYGAHNYHPLPVALER	P04181	49	1
GAHNYHPLPVALERGKGIYLWDVEGRKYFDF	P04181	66	1
AVNQGHCHPKIVNALKSQVDKLTLTSRAFYN	P04181	102	1
ELMKLPSDVVTAVRGKGLLNAIVIKETKDWD	P04181	374	1
PTHGDIIRFAPPLVIKEDELRESIEIINKTI	P04181	421	1
VSLDVNHFAPDELTVKTKDGVVEITGKHEER	P04792	112	1
LDVNHFAPDELTVKTKDGVVEITGKHEERQD	P04792	114	1
ELTVKTKDGVVEITGKHEERQDEHGYISRCF	P04792	123	1
VTFESRAQLGGPEAAKSDETAAK--------	P04792	198	1
GQPRGGVEEGPTVLRKAGLLEKLKEQVTQNF	P05089-2	33	1
KGSYPDAILQAQAADKIHSSFRSLSSAINAS	P05120	102	1
TGNYLLESVNKLFGEKSASFREEYIRLCQKY	P05120	133	1
PQAVDFLECAEEARKKINSWVKTQTKGKIPN	P05120	168	1
LECAEEARKKINSWVKTQTKGKIPNLLPEGS	P05120	174	1
ILLSELSRRRIRSINKLIRIGRNECVVVIRV	P05198	61	1
SPEEAIKCEDKFTKSKTVYSILRHVAEVLEY	P05198	106	1
ESLFQRTAWVFDDKYKRPGYGAYDAFKHAVS	P05198	143	1
IWKLLMIIHDRREFAKFEKEKMNAKWDTGEN	P05556	765	1
ENPIYKSAVTTVVNPKYEGK-----------	P05556	794	1
LAMRQSVENDIHGLRKVIDDTNITRLQLETE	P05783	187	1
RTIAMDGTEGLVRGQKVLDSGAPIKIPVGPE	P06576	124	1
GLVRGQKVLDSGAPIKIPVGPETLGRIMNVI	P06576	133	1
IMNVIGEPIDERGPIKTKQFAPIHAEAPEFM	P06576	159	1
NDLYHEMIESGVINLKDATSKVALVYGQMNE	P06576	259	1
EMIESGVINLKDATSKVALVYGQMNEPPGAR	P06576	264	1
VAEVFTGHMGKLVPLKETIKGFQQILAGEYD	P06576	485	1
DKHTLSKKELKELIQKELTIGSKLQDAEIAR	P06703	40	1
KELKELIQKELTIGSKLQDAEIARLMEDLDR	P06703	47	1
-----------MSILKIHAREIFDSRGNPTV	P06733	5	1
RYMGKGVSKAVEHINKTIAPALVSKKLNVTE	P06733	71	1
AVEHINKTIAPALVSKKLNVTEQEKIDKLMI	P06733	80	1
VEHINKTIAPALVSKKLNVTEQEKIDKLMIE	P06733	81	1
ILGVSLAVCKAGAVEKGVPLYRHIADLAGNS	P06733	126	1
FREAMRIGAEVYHNLKNVIKEKYGKDATNVG	P06733	193	1
EVYHNLKNVIKEKYGKDATNVGDEGGFAPNI	P06733	202	1
LENKEGLELLKTAIGKAGYTDKVVIGMDVAA	P06733	233	1
VIGMDVAASEFFRSGKYDLDFKSPDDPSRYI	P06733	256	1
AKYNQLLRIEEELGSKAKFAGRNFRNPLAK-	P06733	420	1
KSPAMAALTRDPQFQKLQQWYREHRSELNLR	P06744-2	51	1
SAVAKHFVALSTNTTKVKEFGIDPQNMFEFW	P06744-2	263	1
GKSTEEARKELQAAGKSPEDLERLLPHKVFE	P06744-2	465	1
GEAEFEKAAEEVRHLKTKPSDEEMLFIYGHY	P07108-5	78	1
AEFEKAAEEVRHLKTKPSDEEMLFIYGHYKQ	P07108-5	80	1
GDINTERPGMLDFTGKAKWDAWNELKGTSKE	P07108-5	114	1
INTERPGMLDFTGKAKWDAWNELKGTSKEDA	P07108-5	116	1
TFVNITPAEVGVLVGKDRSSFYVNGLTLGGQ	P07737	54	1
DRSSFYVNGLTLGGQKCSVIRDSLLQDGEFS	P07737	70	1
DSLLQDGEFSMDLRTKSTGGAPTFNVTVTKT	P07737	91	1
TKSTGGAPTFNVTVTKTDKTLVLLMGKEGVH	P07737	105	1
TGGAPTFNVTVTKTDKTLVLLMGKEGVHGGL	P07737	108	1
VWATLKGNAAWQEQLKQKKAPVHVKRWFGFL	P07814	139	1
QAFQSVGTKWDVSTTKARVAPEKKQDVGKFV	P07814	173	1
FKGKLIMRFDDTNPEKEKEDFEKVILEDVAM	P07814	243	1
GKLIMRFDDTNPEKEKEDFEKVILEDVAMLH	P07814	245	1
TYTSDHFETIMKYAEKLIQEGKAYVDDTPAE	P07814	282	1
QEGKAYVDDTPAEQMKAEREQRIDSKHRKNP	P07814	300	1
RDEQFYWIIEALGIRKPYIWEYSRLNLNNTV	P07814	417	1
IWEYSRLNLNNTVLSKRKLTWFVNEGLVDGW	P07814	435	1
RSVVNMEWDKIWAFNKKVIDPVAPRYVALLK	P07814	497	1
SVVNMEWDKIWAFNKKVIDPVAPRYVALLKK	P07814	498	1
VPEAQEEMKEVAKHPKNPEVGLKPVWYSPKV	P07814	535	1
DGKIISLDAKLNLENKDYKKTTKVTWLAETT	P07814	599	1
ICVTYEHLITKPVLGKDEDFKQYVNKNSKHE	P07814	637	1
EHLITKPVLGKDEDFKQYVNKNSKHEELMLG	P07814	642	1
KEAPCVLIYIPDGHTKEMPTSGSKEKTKVEA	P07814	708	1
PKEDVDAAVKQLLSLKAEYKEKTGQEYKPGN	P07814	788	1
LSLKAEYKEKTGQEYKPGNPPAEIGQNISSN	P07814	800	1
PKAKINEAVECLLSLKAQYKEKTGKEYIPGQ	P07814	861	1
EPAGLETPEAKVLFDKVASQGEVVRKLKTEK	P07814	907	1
VDIAVQELLQLKAQYKSLIGVEYKPVSATGA	P07814	943	1
LQLKAQYKSLIGVEYKPVSATGAEDKDKKKK	P07814	951	1
VADFAPEVAWVTRSGKTELAEPIAIRPTSET	P07814	1109	1
PIKLNQWCNVVRWEFKHPQPFLRTREFLWQE	P07814	1156	1
LKGVPIRLEVGPRDMKSCQFVAVRRDTGEKL	P07814	1375	1
MKSCQFVAVRRDTGEKLTVAENEAETKLQAI	P07814	1389	1
PKCSKICEPGYSPTYKQDKHYGYNSYSVSNS	P07858	220	1
SQNSFRIEYDTFGELKVPNDKYYGAQTVRST	P07954	61	1
RIEYDTFGELKVPNDKYYGAQTVRSTMNFKI	P07954	66	1
DKYYGAQTVRSTMNFKIGGVTERMPTPVIKA	P07954	80	1
NQDYGLDPKIANAIMKAADEVAEGKLNDHFP	P07954	122	1
ISNRAIEMLGGELGSKIPVHPNDHVNKSQSS	P07954	172	1
LPGLQKLHDALDAKSKEFAQIIKIGRTHTQD	P07954	223	1
FSGYVQQVKYAMTRIKAAMPRIYELAAGGTA	P07954	263	1
TAVGTGLNTRIGFAEKVAAKVAALTGLPFVT	P07954	292	1
YVAFTDTERLIGDAAKNQVALNPQNTVFDAK	P08107	56	1
EDFDNRLVNHFVEEFKRKHKKDISQNKRAVR	P08107	246	1
ILNVTATDKSTGKANKITITNDKGRLSKEEI	P08107	500	1
RLSKEEIERMVQEAEKYKAEDEVQRERVSAK	P08107	524	1
DVTKAMDEKKFDEALKLRGRSFMNNWEVYKL	P08237-3	443	1
GQGGSKLGTKRTLPKKSFEQISANITKFNIQ	P08237-3	547	1
FNLYSEEGKGIFDSRKNVLGHMQQGGSPTPF	P08237-3	727	1
SPTPFDRNFATKMGAKAMNWMSGKIKESYRN	P08237-3	753	1
KGAKKEGSDGPLATSKPVPAEKSGLPVGPEN	P08240	185	1
PPEKHGGRTMVQLFEKGYGKDAAGIAMEAIA	P08240	492	1
VGTGQTYCDLRSLNAKAVVAALMKA------	P08240	629	1
ADAINTEFKNTRTNEKVELQELNDRFANYID	P08670	104	1
VELQELNDRFANYIDKVRFLEQQNKILLAEL	P08670	120	1
LEQQNKILLAELEQLKGQGKSRLGDLYEEEM	P08670	139	1
NKILLAELEQLKGQGKSRLGDLYEEEMRELR	P08670	143	1
EMRELRRQVDQLTNDKARVEVERDNLAEDIM	P08670	168	1
VERDNLAEDIMRLREKLQEEMLQREEAENTL	P08670	188	1
QDVDNASLARLDLERKVESLQEEIAFLKKLH	P08670	223	1
LERKVESLQEEIAFLKKLHEEEIQELQAQIQ	P08670	235	1
AALRDVRQQYESVAAKNLQEAEEWYKSKFAD	P08670	282	1
ESVAAKNLQEAEEWYKSKFADLSEAANRNND	P08670	292	1
VAAKNLQEAEEWYKSKFADLSEAANRNNDAL	P08670	294	1
YRRQVQSLTCEVDALKGTNESLERQMREMEE	P08670	334	1
YQDTIGRLQDEIQNMKEEMARHLREYQDLLN	P08670	373	1
RETNLDSLPLVDTHSKRTLLIKTVETRDGQV	P08670	439	1
SLPLVDTHSKRTLLIKTVETRDGQVINETSQ	P08670	445	1
KGEIHGGSNGIYKGGKANNWEGGIRVPGILR	P08842	368	1
GTNLDFQMEQYIYKRKSDGIYIINLKRTWEK	P08865	42	1
VSVISSRNTGQRAVLKFAAATGATPIAGRFT	P08865	89	1
AFPPGHFKDPKRLYCKNGGFFLRIHPDGRVD	P09038	168	1
DGRVDGVREKSDPHIKLQLQAEERGVVSIKG	P09038	194	1
IKLQLQAEERGVVSIKGVCANRYLAMKEDGR	P09038	208	1
VVSIKGVCANRYLAMKEDGRLLASKCVTDEC	P09038	219	1
PGECLRVRGEVAPDAKSFVLNLGKDSNNLCL	P09382	29	1
RFNAHGDANTIVCNSKDGGAWGTEQREAVFP	P09382	64	1
DQANLTVKLPDGYEFKFPNRLNLEAINYMAA	P09382	108	1
LNLEAINYMAADGDFKIKCVAFD--------	P09382	128	1
LEAINYMAADGDFKIKCVAFD----------	P09382	130	1
AGGWAGGNAKSKSLFKNCDLMWKQSIWTSTI	P09417	102	1
----MGKGDPKKPRGKMSSYAFFVQTCREEH	P09429	12	1
SYAFFVQTCREEHKKKHPDASVNFSEFSKKC	P09429	30	1
KCSERWKTMSAKEKGKFEDMAKADKARYERE	P09429	59	1
PSAFFLFCSEYRPKIKGEHPGLSIGDVAKKL	P09429	114	1
KIKGEHPGLSIGDVAKKLGEMWNNTAADDKQ	P09429	127	1
IKGEHPGLSIGDVAKKLGEMWNNTAADDKQP	P09429	128	1
EMWNNTAADDKQPYEKKAAKLKEKYEKDIAA	P09429	146	1
QPYEKKAAKLKEKYEKDIAAYRAKGKPDAAK	P09429	157	1
FFATKCTLEGTKKGHKLHLDYIGPCKYIPPC	P09486	140	1
STLARVIVDKYRDGTKMVSADAYKITPGARG	P09543	79	1
LVEPKTAWRLDCAQLKEKNQWQLSADDLKKL	P09543	162	1
QLKEKNQWQLSADDLKKLKPGLEKDFLPLYF	P09543	175	1
EKNQWQLSADDLKKLKPGLEKDFLPLYFGWF	P09543	178	1
YFGWFLTKKSSETLRKAGQVFLEELGNHKAF	P09543	204	1
EAEKMFKGKRGAQLAKDIARRSKTFNPGAGL	P09661	172	1
NAIANASTLAEVERLKGLLQSGQIPGRERRS	P09661	221	1
LKGFSLLATEDKEALKKQLPGVKSEGKRKGD	P09874	196	1
VDPDSGLEHSAHVLEKGGKVFSATLGLVDIV	P09874	548	1
PVQDLIKMIFDVESMKKAMVEYEIDLQKMPL	P09874	683	1
LLLFPLTAQHENFRKKQIEELKGQEVSPKVY	P09936	65	1
TAQHENFRKKQIEELKGQEVSPKVYFMKQTI	P09936	71	1
QFLSETEKMSPEDRAKCFEKNEAIQAAHDAV	P09936	131	1
TVYLERHICGRLFGEKFRHFNALGGWGELQN	P09960	337	1
PRTPARSVVALKTPIKVELVAGKTYRWCVCG	P0C7P0	48	1
WYNEKGGMALALAVTKYKQRNGWSHKDLLRL	P10155	170	1
LLQEMPLTALLRNLGKMTANSVLEPGNSEVS	P10155	287	1
GNSEVSLVCEKLCNEKLLKKARIHPFHILIA	P10155	312	1
DVNMGEVLLVRKELNKILEGRSKISVNDFII	P10515	466	1
LLVRKELNKILEGRSKISVNDFIIKASALAC	P10515	473	1
VVDGAVGAQWLAEFRKYLEKPITMLL-----	P10515	637	1
VVDFSATWCGPCKMIKPFFHSLSEKYSNVIF	P10599	39	1
FFKKGQKVGEFSGANKEKLEATINELV----	P10599	94	1
EEQATGLEREIMLAAKKGLDPYNVLAPKGAS	P10606	56	1
EQATGLEREIMLAAKKGLDPYNVLAPKGASG	P10606	57	1
LAAKKGLDPYNVLAPKGASGTREDPNLVPSI	P10606	68	1
------MKVLLLKDAKEDDCGQDPYIRELGL	P10746	10	1
PKGRTVIIEQSWGSPKVTKDGVTVAKSIDLK	P10809	72	1
RTVIIEQSWGSPKVTKDGVTVAKSIDLKDKY	P10809	75	1
KVTKDGVTVAKSIDLKDKYKNIGAKLVQDVA	P10809	87	1
GDGTTTATVLARSIAKEGFEKISKGANPVEI	P10809	125	1
TATVLARSIAKEGFEKISKGANPVEIRRGVM	P10809	130	1
VLARSIAKEGFEKISKGANPVEIRRGVMLAV	P10809	133	1
EIGNIISDAMKKVGRKGVITVKDGKTLNDEL	P10809	196	1
MKKVGRKGVITVKDGKTLNDELEIIEGMKFD	P10809	205	1
KFDRGYISPYFINTSKGQKCEFQDAYVLLSE	P10809	233	1
RGYISPYFINTSKGQKCEFQDAYVLLSEKKI	P10809	236	1
QKCEFQDAYVLLSEKKISSIQSIVPALEIAN	P10809	250	1
IQSIVPALEIANAHRKPLVIIAEDVDGEALS	P10809	269	1
DVDGEALSTLVLNRLKVGLQVVAVKAPGFGD	P10809	292	1
LVLNRLKVGLQVVAVKAPGFGDNRKNQLKDM	P10809	301	1
VQPHDLGKVGEVIVTKDDAMLLKGKGDKAQI	P10809	352	1
KVGEVIVTKDDAMLLKGKGDKAQIEKRIQEI	P10809	359	1
IIEQLDVTTSEYEKEKLNERLAKLSDGVAVL	P10809	389	1
TTSEYEKEKLNERLAKLSDGVAVLKVGGTSD	P10809	396	1
NEDQKIGIEIIKRTLKIPAMTIAKNAGVEGS	P10809	473	1
AMENNIKLSEVVGSGKDGRILKEDILNYLEK	P11182	196	1
MTVPILVSKPPVFTGKDKTEPIKGFQKAMVK	P11182	250	1
KDKTEPIKGFQKAMVKTMSAALKIPHFGYCD	P11182	265	1
DEIDLTELVKLREELKPIAFARGIKLSFMPF	P11182	295	1
IGALGSIKAIPRFNQKGEVYKAQIMNVSWSA	P11182	435	1
SIKAIPRFNQKGEVYKAQIMNVSWSADHRVI	P11182	440	1
SDYSIGPNSKLNLVVKPLEKVLLEEGEAQRL	P11441	72	1
CDRNLAMGVNLTSMSKILKCAGNEDIITLRA	P12004	77	1
NLAMGVNLTSMSKILKCAGNEDIITLRAEDN	P12004	80	1
SAELIEEEVAKLLKLKAQLGPDESKQKFVLK	P12081	42	1
KAQLGPDESKQKFVLKTPKGTRDYSPRQMAV	P12081	57	1
FELKETLMGKYGEDSKLIYDLKDQGGELLSL	P12081	112	1
SLVEQLLQDPKLSQNKQALEGLGDLKLLFEY	P12081	293	1
KIRTTETQVLVASAQKKLLEERLKLVSELWD	P12081	418	1
VSELWDAGIKAELLYKKNPKLLNQLQYCEEA	P12081	443	1
KEGLLLWCQRKTAPYKNVNIQNFHISWKDGL	P12814-3	162	1
IHRHRPELIDYGKLRKDDPLTNLNTAFDVAE	P12814-3	198	1
FSGAQKAETAANRICKVLAVNQENEQLMEDY	P12814-3	264	1
IHEAWTDGKEAMLRQKDYETATLSEIKALLK	P12814-3	420	1
QKICDQWDNLGALTQKRREALERTEKLLETI	P12814-3	492	1
LTEEHARQQHNERLRKQFGAQANVIGPWIQT	P12814-3	633	1
HGTLEDQLSHLRQYEKSIVNYKPKIDQLEGD	P12814-3	676	1
RTINEVENQILTRDAKGISQEQMNEFRASFN	P12814-3	741	1
GIYNLVQKALKPPPIKLYRETNEPVKTKTRT	P12956	287	1
TKRSQIYGSRQIILEKEETEELKRFDDPGLM	P12956	331	1
MATPEQVGKMKAIVEKLRFTYRSDSFENPVL	P12956	468	1
MLKEACRAYGLKSGLKKQELLEALTKHFQD-	P12956	595	1
RLTIGSNLSIRIAAYKSILQERVKKTWTVVD	P13010	265	1
FSKVDEEQMKYKSEGKCFSVLGFCKSSQVQR	P13010	338	1
NPPAEVTTKSQIPLSKIKTLFPLIEAKKKDQ	P13010	532	1
IPLSKIKTLFPLIEAKKKDQVTAQEIFQDNH	P13010	543	1
RLAARNVPVGFGESWKKHLSGEFGKPYFIKL	P13051	99	1
YMDRRDHPLPEVAHVKHLSASQKALKEKEKA	P13073	53	1
PLPEVAHVKHLSASQKALKEKEKASWSSLSM	P13073	60	1
VKHLSASQKALKEKEKASWSSLSMDEKVELY	P13073	67	1
SLSMDEKVELYRIKFKESFAEMNRGSNEWKT	P13073	87	1
NDINEAGVRVLCQGLKDSPCQLEALKLESCG	P13489	195	1
ATRLGGEVSCLVAGTKCDKVAQDLCKVAGIA	P13804	59	1
LVAGTKCDKVAQDLCKVAGIAKVLVAQHDVY	P13804	69	1
TFVRTIYAGNALCTVKCDEKVKVFSVRGTSF	P13804	158	1
DQKLTKSDRPELTGAKVVVSGGRGLKSGENF	P13804	216	1
ELTGAKVVVSGGRGLKSGENFKLLYDLADQL	P13804	226	1
KFSAMHEFQNLHAQSKARIQEFVRGHFYGHL	P13807	301	1
NEAVVISGRKLAQQIKQEVRQEVEEWVASGN	P13995	50	1
GVWEIIKRTGIPTLGKNVVVAGRSKNVGMPI	P13995	194	1
MHWPYAFERGDNPFPKNADGTICYDSTHYKE	P14550	127	1
ILLRWQVQRKVICIPKSITPSRILQNIKVFD	P14550	263	1
QEKPREIMDAAEDYAKERYGISSMIQSQEKP	P14868	26	1
VVWVRARVHTSRAKGKQCFLVLRQQQFNVQA	P14868	74	1
QALVAVGDHASKQMVKFAANINKESIVDVEG	P14868	103	1
FGLHYVDNKGFPTWLKLDKKVSAQEVRKENP	P15311	60	1
TWLKLDKKVSAQEVRKENPLQFKFRAKFYPE	P15311	72	1
KVSAQEVRKENPLQFKFRAKFYPEDVAEELI	P15311	79	1
AYKEGHLSPDIVAEQKKLEAADLVIFQFPLQ	P15559	90	1
GHTPADARIQILEGWKKRLENIWDETPLYFA	P15559	209	1
GFLMKKEVQDEEKNKKFGLSVGHHLGKSIPT	P15559	251	1
VGHHLGKSIPTDNQIKARK------------	P15559	271	1
GASLKDEVLKIMPVQKQTRAGQRTRFKAFVA	P15880	114	1
VFTKSPYQEFTDHLVKTHTRVSVQRTQAPAV	P15880	275	1
PRPEGLNFQDLKNQLKHMSVSSIKQAVDFLS	P15927-3	323	1
GRVVNVSSIMSVRALKSCSPELQQKFRSETI	P16152	148	1
LMNKFVEDTKKGVHQKEGWPSSAYGVTKIGV	P16152	186	1
SETAPAETATPAPVEKSPAKKKATKKAAGAG	P16401	17	1
KKATKKAAGAGAAKRKATGPPVSELITKAVA	P16401	37	1
AALKKALAAGGYDVEKNNSRIKLGLKSLVSK	P16401	78	1
QFDPCCKYQVEYDAYKLSRLPLHTLTSSTPV	P17152	142	1
EKRGRIYLKAEVADEKLHVTVRDAKNLIPMD	P17252	172	1
WEKLENREIQPPFKPKVCGKGAENFDKFFTR	P17252	617	1
RGVVMLNRVMEKGSLKCAQYWPQKEEKEMIF	P18031	120	1
VAAVQAAVSNLVRVGKETVQTTEDQILKRDM	P18206	59	1
EDLVTYTKNLGPGMTKMAKMIDERQQELTHQ	P18206	170	1
VTYTKNLGPGMTKMAKMIDERQQELTHQEHR	P18206	173	1
VTTKNSKNQGIEEALKNRNFTVEKMSAEINE	P18206	228	1
QILDEAGKVGELCAGKERREILGTCKMLGQM	P18206	316	1
DLRARGQGSSPVAMQKAQQVSQGLDVLTAKV	P18206	352	1
RKLEAMTNSKQSIAKKIDAAQNWLADPNGGP	P18206	387	1
ALAEARKIAELCDDPKERDDILRSLGEISAL	P18206	426	1
ATSIARRANRILLVAKREVENSEDPKFREAV	P18206	768	1
REVENSEDPKFREAVKAASDELSKTISPMVM	P18206	784	1
KSFLDSGYRILGAVAKVREAFQPQEPDFPPP	P18206	830	1
AAAQSLHREATKWSSKGNDIIAAAKRMALLM	P18206	983	1
VRGGSGTKRALIQCAKDIAKASDEVTRLAKE	P18206	1020	1
SGTKRALIQCAKDIAKASDEVTRLAKEVAKQ	P18206	1024	1
EGNKEPILVDFKTDRKGLVAVGERAQKRSGN	P18583-5	2344	1
GWYDADLSPAGHEEAKRGGQALRDAGYEFDI	P18669	39	1
WRLNERHYGGLTGLNKAETAAKHGEAQVKIW	P18669	100	1
LNKAETAAKHGEAQVKIWRRSYDVPPPPMEP	P18669	113	1
EETVRKAMEAVAAQGKAKK------------	P18669	251	1
SSEYQQELERELFKLKQMFGNADMNTFPTFK	P18859-2	87	1
NADMNTFPTFKFEDPKFEVIEKPQA------	P18859-2	107	1
FPTFKFEDPKFEVIEKPQA------------	P18859-2	113	1
KKAAATPAKKTVTPAKAVTTPGKKGATPGKA	P19338	102	1
AKAVTTPGKKGATPGKALVATPGKKGAAIPA	P19338	116	1
KKGATPGKALVATPGKKGAAIPAKGAKNGKN	P19338	124	1
LFVGNLNFNKSAPELKTGISDVFAKNDLAVV	P19338	324	1
KNDLAVVDVRIGMTRKFGYVDFESAEDLEKA	P19338	348	1
KALELTGLKVFGNEIKLEKPKGKDSKKERDA	P19338	377	1
GKDSKKERDARTLLAKNLPYKVTQDELKEVF	P19338	398	1
KERDARTLLAKNLPYKVTQDELKEVFEDAAE	P19338	403	1
EDAAEIRLVSKDGKSKGIAYIEFKTEADAEK	P19338	429	1
TEETLQEVFEKATFIKVPQNQNGKSKGYAFI	P19338	513	1
SVRARIVTDRETGSSKGFGFVDFNSEEDAKA	P19338	610	1
SKGFGFVDFNSEEDAKAAKEAMEDGEIDGNK	P19338	624	1
FGFVDFNSEEDAKAAKEAMEDGEIDGNKVTL	P19338	627	1
YYFTELKDDQVKKIDKYLYAMRLSDETLIDI	P19367	24	1
SKIDEAILITWTKRFKASGVEGADVVKLLNK	P19367	176	1
KASGVEGADVVKLLNKAIKKRGDYDANIVAV	P19367	191	1
LLFEGRITPELLTRGKFNTSDVSAIEKNKEG	P19367	333	1
LTRGKFNTSDVSAIEKNKEGLHNAKEILTRL	P19367	344	1
TPRLRTTVGVDGSLYKTHPQYSRRFHKTLRR	P19367	418	1
TSLDAGILITWTKGFKATDCVGHDVVTLLRD	P19367	624	1
MYLGEIVRNILIDFTKKGFLFRGQISETLKT	P19367	763	1
TKKGFLFRGQISETLKTRGIFETKFLSQIES	P19367	777	1
YKLHPHFSRIMHQTVKELSPKCNVSFLLSED	P19367	880	1
HFSRIMHQTVKELSPKCNVSFLLSEDGSGKG	P19367	885	1
EMIANLPLCSHPNPRKVLIIGGGDGGVLREV	P19623	96	1
--------MASVTDGKTGVKDASDQNFDYMF	P20337	8	1
IDFKVKTVYRHEKRVKLQIWDTAGQERYRTI	P20337	72	1
VEHVPLSLDRAMRLVKDVFISAAERDVYTGD	P20618	204	1
LKIMESKQSCELSPSKLEKNEDVNTNLTHLL	P20936	834	1
TYITRFQWDMAKYPIKQSLKNISEIIAKGVT	P21283	115	1
MPATEKDLAEDAPWKKIQQNTFTRWCNEHLK	P21333	43	1
ENVSVALEFLDRESIKLVSIDSKAIVDGNLK	P21333	120	1
EFLDRESIKLVSIDSKAIVDGNLKLILGLIW	P21333	127	1
ARAYGPGIEPTGNMVKKRAEFTVETRSAGQG	P21333	299	1
AGQHIAKSPFEVYVDKSQGDASKVTAQGPGL	P21333	376	1
SPFEVYVDKSQGDASKVTAQGPGLEPSGNIA	P21333	383	1
CRAVGRGLQPKGVRVKETADFKVYTKGAGSG	P21333	498	1
ADFKVYTKGAGSGELKVTVKGPKGEERVKQK	P21333	516	1
ITWGGQNIGRSPFEVKVGTECGNQKVRAWGP	P21333	569	1
RSPFEVKVGTECGNQKVRAWGPGLEGGVVGK	P21333	578	1
DFHPDRVKARGPGLEKTGVAVNKPAEFTVDA	P21333	684	1
KARGPGLEKTGVAVNKPAEFTVDAKHGGKAP	P21333	691	1
TGVAVNKPAEFTVDAKHGGKAPLRVQVQDNE	P21333	700	1
VQVQDNEGCPVEALVKDNGNGTYSCSYVPRK	P21333	724	1
PFRVNVGAGSHPNKVKVYGPGVAKTGLKAHE	P21333	773	1
GSHPNKVKVYGPGVAKTGLKAHEPTYFTVDC	P21333	781	1
IDFDIIRNDNDTFTVKYTPRGAGSYTIMVLF	P21333	837	1
PIRVKVEPSHDASKVKAEGPGLSRTGVELGK	P21333	876	1
KAEGPGLSRTGVELGKPTHFTVNAKAAGKGK	P21333	891	1
TGVELGKPTHFTVNAKAAGKGKLDVQFSGLT	P21333	900	1
KPTHFTVNAKAAGKGKLDVQFSGLTKGDAVR	P21333	906	1
AAGKGKLDVQFSGLTKGDAVRDVDIIDHHDN	P21333	916	1
RDVDIIDHHDNTYTVKYTPVQQGPVGVNVTY	P21333	936	1
PFSVAVSPSLDLSKIKVSGLGEKVDVGKDQE	P21333	975	1
PSLDLSKIKVSGLGEKVDVGKDQEFTVKSKG	P21333	982	1
SKIKVSGLGEKVDVGKDQEFTVKSKGAGGQG	P21333	987	1
LGEKVDVGKDQEFTVKSKGAGGQGKVASKIV	P21333	994	1
TVKSKGAGGQGKVASKIVGPSGAAVPCKVEP	P21333	1007	1
VASKIVGPSGAAVPCKVEPGLGADNSVVRFL	P21333	1019	1
GSPFPLEAVAPTKPSKVKAFGPGLQGGSAGS	P21333	1069	1
PFPLEAVAPTKPSKVKAFGPGLQGGSAGSPA	P21333	1071	1
VHGPGIQSGTTNKPNKFTVETRGAGTGGLGL	P21333	1375	1
PFKVPVHDVTDASKVKCSGPGLSPGMVRANL	P21333	1452	1
MVRANLPQSFQVDTSKAGVAPLQVKVQGPKG	P21333	1477	1
FQVDTSKAGVAPLQVKVQGPKGLVEPVDVVD	P21333	1486	1
SKAGVAPLQVKVQGPKGLVEPVDVVDNADGT	P21333	1491	1
VLYGDEEVPRSPFKVKVLPTHDASKVKASGP	P21333	1538	1
GLLAVQITDPEGKPKKTHIQDNHDGTYTVAY	P21333	1593	1
TSLRPFDLVIPFTIKKGEITGEVRMPSGKVA	P21333	1801	1
IKKGEITGEVRMPSGKVAQPTITDNKDGTVT	P21333	1814	1
RMPSGKVAQPTITDNKDGTVTVRYAPSEAGL	P21333	1824	1
TARVTGDDSMRMSHLKVGSAADIPINISETD	P21333	1964	1
ATVVPPSGREEPCLLKRLRNGHVGISFVPKE	P21333	2000	1
SFVPKETGEHLVHVKKNGQHVASSPIPVVIS	P21333	2025	1
IKFADQHVPGSPFSVKVTGEGRVKESITRRR	P21333	2133	1
FVPAEMGTHTVSVKYKGQHVPGSPFQFTVGP	P21333	2217	1
AVEGPSKAEISFEDRKDGSCGVAYVVQEPGD	P21333	2289	1
DARRLTVSSLQESGLKVNQPASFAVSLNGAK	P21333	2346	1
SFAVSLNGAKGAIDAKVHSPSGALEECYVTE	P21333	2367	1
SGALEECYVTEIDQDKYAVRFIPRENGVYLI	P21333	2387	1
GAGALSVTIDGPSKVKMDCQECPEGYRVTYT	P21333	2473	1
SIKYGGPYHIGGSPFKAKVTGPRLVSNHSLH	P21333	2513	1
HSLHETSSVFVDSLTKATCAPQHGAPGPGPA	P21333	2540	1
APQHGAPGPGPADASKVVAKGLGLSKAYVGQ	P21333	2559	1
GAPGPGPADASKVVAKGLGLSKAYVGQKSSF	P21333	2563	1
PADASKVVAKGLGLSKAYVGQKSSFTVDCSK	P21333	2569	1
VVAKGLGLSKAYVGQKSSFTVDCSKAGNNML	P21333	2575	1
KAYVGQKSSFTVDCSKAGNNMLLVGVHGPRT	P21333	2584	1
VGVHGPRTPCEEILVKHVGSRLYSVSYLLKD	P21333	2607	1
VKHVGSRLYSVSYLLKDKGEYTLVVKWGDEH	P21333	2621	1
HVGSRLYSVSYLLKDKGEYTLVVKWGDEHIP	P21333	2623	1
GILDKKPPPRIERGLKLMSKILQSIANHVLF	P21359	1440	1
KKFAIYRWDPDKAGDKPHMQTYEVDLNKCGP	P21912	55	1
TQVHVIREVASMAKEKLGVSCEVIDLRTIIP	P21953	294	1
ANFIVTGEEQGVPKEKLTGTIQNDILKEFMV	P22033	212	1
LWAHLIEKMFQPKNSKSLLLRAHCQTSGWSL	P22033	343	1
EEMGGMAKAVAEGIPKLRIEECAARRQARID	P22033	465	1
KFMEREGRRPRLLVAKMGQDGHDRGAKVIAT	P22033	621	1
YRDLKEVTPEGLQMVKKNFEWVAERVELLLK	P22234-2	253	1
RDLKEVTPEGLQMVKKNFEWVAERVELLLKS	P22234-2	254	1
VVVLMGSTSDLGHCEKIKKACGNFGIPCELR	P22234-2	290	1
LMGSTSDLGHCEKIKKACGNFGIPCELRVTS	P22234-2	293	1
LRRVFVVGVGMTKFVKPGAENSRDYPDLAEE	P22307	26	1
GVAECVLALGFEKMSKGSLGIKFSDRTIPTD	P22307	126	1
LALGFEKMSKGSLGIKFSDRTIPTDKHVDLL	P22307	132	1
KEHMEKYGTKIEHFAKIGWKNHKHSVNNPYS	P22307	183	1
EIEKKLEEEGEQFVKKIGGIFAFKVKDGPGG	P22307	454	1
EQFVKKIGGIFAFKVKDGPGGKEATWVVDVK	P22307	464	1
DVKNGKGSVLPNSDKKADCTITMADSDFLAL	P22307	492	1
LMTGKMNPQSAFFQGKLKITGNMGLAMKLQN	P22307	522	1
TGKMNPQSAFFQGKLKITGNMGLAMKLQNLQ	P22307	524	1
LAMKLQNLQLQPGNAKL--------------	P22307	546	1
FKQPAENVNQYLTDPKFVERTLRLAGTQPLE	P22314	671	1
LGTTHLLRLTSSLTTKGASSFKITRGIEAVG	P22695	92	1
ATAAGDVIKAAYNQVKTIAQGNLSNTDVQAA	P22695	359	1
AAAVTTETAQHAQGAKPQVQPQKRYESNIRK	P22830-2	57	1
HQGPPPGGPGGRSEEKISDSEGFKANLSLLR	P23246	271	1
RLFAKYGEPGEVFINKGKGFGFIKLESRALA	P23246	330	1
FAKYGEPGEVFINKGKGFGFIKLESRALAEI	P23246	332	1
PGEVFINKGKGFGFIKLESRALAEIAKAELD	P23246	338	1
DRGRSTGKGIVEFASKPAARKAFERCSEGVF	P23246	421	1
STTCTLACRHLHIKEKGKPLMLNPRTNKGMA	P23368	24	1
TCTLACRHLHIKEKGKPLMLNPRTNKGMAFT	P23368	26	1
ETQDIQALRFHRNLKKMTSPLEKYIYIMGIQ	P23368	74	1
GHVRSIVDNWPENHVKAVVVTDGERILGLGD	P23368	156	1
EIIILATRTQNVLGEKGRRIRELTAVVQKRF	P23396	62	1
KRFGFPEGSVELYAEKVATRGLCAIAQAESL	P23396	90	1
TRGLCAIAQAESLRYKLLGGLAVRRACYGVL	P23396	108	1
KIMLPWDPTGKIGPKKPLPDHVSIVEPKDEI	P23396	202	1
GPKKPLPDHVSIVEPKDEILPTTPISEQKGG	P23396	214	1
GAPPFTGENRKKTIDKILKCKLNLPPYLTQE	P23443	304	1
ATVVMMTKLEERSRVKCDQYWPSRGTETHGL	P23468	1464	1
VTQCNAKYVECFSAQKECNKEKNRNSSVVPS	P23470	1172	1
NGIGKELHEQLVALDKQNKHTSYISGPWFDM	P23786	104	1
YLTSENRDIWAELRQKLMSSGNEESLRKVDS	P23786	305	1
MKTLTIDCVQFQRGGKEFLKKQKLSPDAVAQ	P23786	453	1
RHSAGELQQMMVECSKYHGQLTKEAAMGQGF	P23786	537	1
QQMMVECSKYHGQLTKEAAMGQGFDRHLFAL	P23786	544	1
KQASIQHIQNAIDTEKSQQALVQKRHYLFDV	P24539	154	1
WVEKHVVQSISTQQEKETIAKCIADLKLLAK	P24539	233	1
LHGKKEAYDTLIKDLKKANLCTLAEKIQTII	P25445	299	1
HGKKEAYDTLIKDLKKANLCTLAEKIQTIIL	P25445	300	1
PDNVGVVVFGNDKLIKEGDIVKRTGAIVDVP	P25705	126	1
LLGRVVDALGNAIDGKGPIGSKTRRRVGLKA	P25705	161	1
DALGNAIDGKGPIGSKTRRRVGLKAPGIIPR	P25705	167	1
GKGPIGSKTRRRVGLKAPGIIPRISVREPMQ	P25705	175	1
YVAIGQKRSTVAQLVKRLTDADAMKYTIVVS	P25705	261	1
LSVSRVGSAAQTRAMKQVAGTMKLELAQYRE	P25705	427	1
SAAQTRAMKQVAGTMKLELAQYREVAAFAQF	P25705	434	1
EQVAVIYAGVRGYLDKLEPSKITKFENAFLS	P25705	498	1
IYAGVRGYLDKLEPSKITKFENAFLSHVVSQ	P25705	503	1
VSQHQALLGTIRADGKISEQSDAKLKEIVTN	P25705	531	1
MEAVKQGSATVGLKSKTHAVLVALKRAQSEL	P25786-2	47	1
DRPLPVSRLVSLIGSKTQIPTQRYGRRPYGV	P25786-2	121	1
LTRENGKTVIRVLKQKEVEQLIKKHEEEEAK	P25789	231	1
KKEKARVITEEEKNFKAFASLRMARANARLF	P26373	177	1
DFSSLEALCKKIIKEKQAFERLEVKKETLLA	P26639-2	246	1
AMFKYNKFKCRILNEKVNTPTTTVYRCGPLI	P26639-2	276	1
PHVRHTGKIKALKIHKNSSTYWEGKADMETL	P26639-2	312	1
LQRIYGISFPDPKMLKEWEKFQEEAKNRDHR	P26639-2	342	1
KFMADIDLDPGCTLNKKIRNAQLAQYNFILV	P26639-2	693	1
TCINQPQFRAVLGEVKLCEKMAQFDAKKFAE	P26641	208	1
QPQFRAVLGEVKLCEKMAQFDAKKFAETQPK	P26641	212	1
EEEMDECEQALAAEPKAKDPFAHLPKSTFVL	P26641	275	1
EMDECEQALAAEPKAKDPFAHLPKSTFVLDE	P26641	277	1
LSPDWQVDYESYTWRKLDPGSEETQTLVREY	P26641	401	1
WEGAFQHVGKAFNQGKIFK------------	P26641	434	1
AGADRLQTGMRGAFGKPQGTVARVHIGQVIM	P27635	121	1
AKNVVLPTETEVAPAKDVTLLKETERASPIK	P27816	346	1
PTETEVAPAKDVTLLKETERASPIKMDLAPS	P27816	352	1
DMTLPPETNVILTKDKALPLEAEVAPVKDMA	P27816	464	1
KRPAVASARPSILPSKDVKPKPIADAKAPEK	P27816	769	1
ASTGPSSRSPSTLLPKKPTAIKTEGKPAEVK	P27816	832	1
GGGNVQIQNKKVDISKVSSKCGSKANIKHKP	P27816	1034	1
IKHKPGGGDVKIESQKLNFKEKAQAKVGSLD	P27816	1060	1
HHDEKTWNVGSSNRNKAENLLRGKRDGTFLV	P27986-4	641	1
DSRATAGAYIASQTVKKVIEINPYLLGTMAG	P28074	91	1
IYSKNATVGQSVLNIKYKNDFSPNLRYQPPS	P28328	84	1
SKNATVGQSVLNIKYKNDFSPNLRYQPPSKN	P28328	86	1
LSVAGNCRMCLVEIEKAPKVVAACAMPVMKG	P28331-2	98	1
IASGSHPFSQVLKEAKKPMVVLGSSALQRND	P28331-2	484	1
NDGAAILAAVSSIAQKIRMTSGVTGDWKVMN	P28331-2	513	1
PANEMTPTRFAEIIEKNLKSASSKTEVHIRP	P28838	221	1
RQSPEDVYFSKSEQLKPLKTYVDPHTYEDPN	P29317	583	1
----------MESYHKPDQQKLQALKDTANR	P29401-2	6	1
-----MESYHKPDQQKLQALKDTANRLRISS	P29401-2	11	1
MESYHKPDQQKLQALKDTANRLRISSIQATT	P29401-2	16	1
DGHSVEELCKAFGQAKHQPTAIIAKTFKGRG	P29401-2	240	1
KAFGQAKHQPTAIIAKTFKGRGITGVEDKES	P29401-2	249	1
IAKTFKGRGITGVEDKESWHGKPLPKNMAEQ	P29401-2	262	1
GRGITGVEDKESWHGKPLPKNMAEQIIQEIY	P29401-2	268	1
SVDIANIRMPSLPSYKVGDKIATRKAYGQAL	P29401-2	318	1
LDGDTKNSTFSEIFKKEHPDRFIECYIAEQN	P29401-2	361	1
NIRVLDPFTIKPLDRKLILDSARATKGRILT	P29401-2	551	1
ITVTHLAVNRVPRSGKPAELLKMFGIDRDAI	P29401-2	605	1
FKVRLQDLSSCITQGKDAAVSKKASPEAAST	P29590	394	1
VQYQVSPFNHGHKVAKFCYADKSLLNKAIEA	P30038	93	1
PFNHGHKVAKFCYADKSLLNKAIEAALAARK	P30038	99	1
FFSAVIDAKSFARIKKWLEHARSSPSLTILA	P30038	402	1
GFGAAKNLSTFAVDGKDCKVNKEVERVLKEF	P30042	151	1
RGVEVTVGHEQEEGGKWPYAGTAEAIKALGA	P30042	203	1
TALHYIHDGIGAMVRKVLELTGK--------	P30042	261	1
SKTHLPGFVEQAEALKAKGVQVVACLSVNDA	P30044	116	1
TLDMLDLGAAKANLEKAQAELVGTADEATRA	P30049	136	1
TSALAPKIGPLGLSPKKVGDDIAKATGDWKG	P30050	40	1
PKKVGDDIAKATGDWKGLRITVKLTIQNRQA	P30050	54	1
MQNLSFQDCYSSKFLKHWDHLTQVKKPVIAA	P30084	118	1
AAVDELGKVLTPTQVKNRPTSISWDGLDSGK	P30086	47	1
SSGTVLSDYVGSGPPKGTGLHRYVWLVYEQD	P30086	113	1
EPILSNRSGDHRGKFKVASFRKKYELRAPVA	P30086	150	1
AHDRAENTQFVKDFLKGNIKKELFKLATTAL	P30519	59	1
YFQCEPLKGIFTRPSKLTRKVQAEDEANGLQ	P30622	123	1
ERELKIGDRVLVGGTKAGVVRFLGETDFAKG	P30622	224	1
RKISGTTALQEALKEKQQHIEQLLAERDLER	P30622	360	1
EMEALRAKLMKVIKEKENSLEAIRSKLDKAE	P30622	706	1
ELKARYERATSETKTKHEEILQNLQKTLLDT	P30622	1039	1
EDGKIYQRAFGGQSLKFGKGGQAHRCCCVAD	P31040	179	1
IALCIEDGSIHRIRAKNTVVATGGYGRTYFS	P31040	250	1
ADGSIRTSELRLSMQKSMQNHAAVFRVGSVL	P31040	517	1
AAVFRVGSVLQEGCGKISKLYGDLKHLKTFD	P31040	538	1
FRVGSVLQEGCGKISKLYGDLKHLKTFDRGM	P31040	541	1
AREDYKVRIDEYDYSKPIQGQQKKPFEEHWR	P31040	608	1
IDEYDYSKPIQGQQKKPFEEHWRKHTLSYVD	P31040	616	1
IEAYSGANGILKKVKKGSLLIDSSTIDPAVS	P31937	125	1
MNLGIRLGLDPKLLAKILNMSSGRCWSSDTY	P31937	242	1
MAKDLGLAQDSATSTKSPILLGSLAHQIYRM	P31937	297	1
VSELTGFPEMLGGRVKTLHPAVHAGILARNI	P31939	66	1
KELKEALGIPAAASFKHVSPAGAAVGIPLSE	P31939	266	1
APGYEEEALTILSKKKNGNYCVLQMDQSYKP	P31939	358	1
RCIESLIAVFQKYAGKDGYNYTLSKTEFLSF	P31949	27	1
LSFMNTELAAFTKNQKDPGVLDRMMKKLDTN	P31949	55	1
LIIQAGIKEVIFMSDKYHDSDEATAARLLFN	P32321-2	142	1
EYLTYSLKLKKGTSQKDETFNLPRLCIRKFF	P32455	215	1
KQLTEKMENDRVQLLKEQERTLALKLQEQEQ	P32455	544	1
EQLLKEGFQKESRIMKNEIQDLQTKMRRRKA	P32455	573	1
QENGSLVEIRNFLGEKYIRRVRMRPGVACSV	P32969	121	1
------MADLAECNIKVMCRFRPLNESEVNR	P33176	10	1
TNLSVHEDKNRVPYVKGCTERFVCSPDEVMD	P33176	166	1
KLSGKLYLVDLAGSEKVSKTGAEGAVLDEAK	P33176	237	1
KVSKTGAEGAVLDEAKNINKSLSALGNVISA	P33176	252	1
VEHEKLKATDQEKSRKLHELTVMQDRREQAR	P33176	764	1
EETVAKELQTLHNLRKLFVQDLATRVKKSAE	P33176	801	1
SAYDYTIPPMEKAVVKTDIQIALPSGCYGRV	P33316	155	1
GDPGTAKSQLLKFVEKCSPIGVYTSGKGSSA	P33992	396	1
LGSCLNNKYSEGYPGKRYYGGAEVVDEIELL	P34897	103	1
LPDGGHLTHGYMSDVKRISATSIFFESMPYK	P34897	181	1
ATSIFFESMPYKLNPKTGLIDYNQLALTARL	P34897	200	1
HISGLVAAKVIPSPFKHADIVTTTTHKTLRG	P34897	269	1
PSPFKHADIVTTTTHKTLRGARSGLIFYRKG	P34897	280	1
QACTPMFREYSLQVLKNARAMADALLERGYS	P34897	356	1
ARAERVLELVSITANKNTCPGDRSAITPGGL	P34897	409	1
DEGVNIGLEVKSKTAKLQDFKSFLLKDSETS	P34897	464	1
KSKTAKLQDFKSFLLKDSETSQRLANLRQRV	P34897	474	1
KIIWAKHSEVQQANLKAMGDAEIKDGERLPL	P35606	328	1
GDAEIKDGERLPLAVKDMGSCEIYPQTIQHN	P35606	346	1
GDGEYIIYTAMALRNKSFGSAQEFAWAHDSS	P35606	386	1
RRDFSMADKVLPTIPKEQRTRVAHFLEKQGF	P35606	615	1
TIPKEQRTRVAHFLEKQGFKQQALTVSTDPE	P35606	627	1
NDLRGSDSIAYDKGEKLLRCKLAAFYRLADL	P35611-3	143	1
VKIVEVGPRDGLQNEKNIVSTPVKIKLIDML	P35914	48	1
SPKWVPQMGDHTEVLKGIQKFPGINYPVLTP	P35914	93	1
QKFPGINYPVLTPNLKGFEAAVAAGAKEVVI	P35914	111	1
KEVVIFGAASELFTKKNINCSIEESFQRFDA	P35914	137	1
ALNRKTSSKVAQATCKL--------------	P35914	324	1
EFNIEKGRLVQTQRLKIMEYYEKKEKQIEQQ	P36543	52	1
RLVQTQRLKIMEYYEKKEKQIEQQKKIQMSN	P36543	59	1
GLYQLLEPRMIVRCRKQDFPLVKAAVQKAIP	P36543	138	1
PRMIVRCRKQDFPLVKAAVQKAIPMYKIATK	P36543	145	1
PVFPRFIKIIEVKNKKLVELLRRKVRLAQPY	P36776	148	1
TNIPKRLYKALSLLKKEFELSKLQQRLGREV	P36776	368	1
KDDKDAIEEKFRERLKELVVPKHVMDVVDEE	P36776	426	1
AKRAGVTCIVLPAENKKDFYDLAAFITEGLE	P36776	917	1
MVKIVTVKTQAYQDQKPGTSGLRKRVKVFQS	P36871	16	1
MKDLEALMFDRSFVGKQFSANDKVYTVEKAD	P36871	457	1
NNDGKLSLEEFIRGAKSDPSIVRLLQCDPSS	P37235	174	1
KMDQDSLSSSLKTCYKYLNQTSRSFAAVIQA	P37268	45	1
KDAMVARARRLIELYKEAGISKDRILIKLSS	P37837	130	1
ELLQDNAKLVPVLSAKAAQASDLEKIHLDEK	P37837	277	1
VPVLSAKAAQASDLEKIHLDEKSFRWLHNED	P37837	286	1
NEDQMAVEKLSDGIRKFAADAVKLERMLTER	P37837	314	1
EKLSDGIRKFAADAVKLERMLTERMFNAENG	P37837	321	1
IAVEEAVRLKEKKLVKEVIAVSCGPAQCQET	P38117	59	1
EAERLGPLQVARVLAKLAEKEKVDLVLLGKQ	P38117	110	1
PRYATLPNIMKAKKKKIEVIKPGDLGVDLTS	P38117	205	1
LPNIMKAKKKKIEVIKPGDLGVDLTSKLSVI	P38117	210	1
RTAGVKVETTEDLVAKLKEIGRI--------	P38117	248	1
AARDMNGKSLDGKAIKVEQATKPSFESGRRG	P38159	80	1
GKSLDGKAIKVEQATKPSFESGRRGPPPPPR	P38159	86	1
VSALSRDIKWDFTPCKNLRVGSHITGGDIYG	P38606	139	1
DVNQQEFVRALAAFLKKSGKLKVPEWVDTVK	P39019	23	1
FVRALAAFLKKSGKLKVPEWVDTVKLAKHKE	P39019	29	1
------MAAVKTLNPKAEVARAQAALAVNIS	P40227	10	1
EPIDLFMIEIMEMKHKSETDTSLIRGLVLDH	P40227	199	1
KFIEDRVKKIIELKRKVCGDSDKGFVVINQK	P40227	280	1
VYEYTLGEEKFTFIEKCNNPRSVTLLIKGPN	P40227	365	1
FIEKCNNPRSVTLLIKGPNKHTLTQIKDAVR	P40227	377	1
CNNPRSVTLLIKGPNKHTLTQIKDAVRDGLR	P40227	381	1
TLLIKGPNKHTLTQIKDAVRDGLRAVKNAID	P40227	388	1
KDTYLSHFNPRDYLEKYYKFGSRHSAESQIL	P40261	23	1
YLSHFNPRDYLEKYYKFGSRHSAESQILKHL	P40261	26	1
YYKFGSRHSAESQILKHLLKNLFKIFCLDGV	P40261	39	1
GMERKDLLKANVKIFKSQGAALDKYAKKSVK	P40925-3	128	1
KANVKIFKSQGAALDKYAKKSVKVIVVGNPA	P40925-3	136	1
IGTIGHVAHGKSTVVKAISGVHTVRFKNELE	P41091	59	1
KLKHILILQNKIDLVKESQAKEQYEQILAFV	P41091	196	1
LKVGQEIEVRPGIVSKDSEGKLMCKPIFSKI	P41091	303	1
VNIGSLSTGGRVSAVKADLGKIVLTNPVCTE	P41091	421	1
LSTGGRVSAVKADLGKIVLTNPVCTEVGEKI	P41091	426	1
VPASMTLLFQESGHKKGSFLEGSEVRTIVIN	P41214	402	1
DPDDVPHGHITSLAVKRSHRRLGLAQKLMDQ	P41227	78	1
GLVLASDGQKMSKRKKNYPDPVSIIQKYGAD	P41252	606	1
IELGRVIRDRKTIPIKYPLKEIVVIHQDPEA	P41252	844	1
PLKEIVVIHQDPEALKDIKSLEKYIIEELNV	P41252	861	1
YGIRLRAEPDHMVLGKRLKGAFKAVMTSIKQ	P41252	903	1
EPDHMVLGKRLKGAFKAVMTSIKQLSSEELE	P41252	910	1
GMAREVINRIQKLRKKCNLVPTDEITVYYKA	P41252	1000	1
TIKAPLKPYPVSPSDKVLIQEKTQLKGSELE	P41252	1051	1
KPYPVSPSDKVLIQEKTQLKGSELEITLTRG	P41252	1057	1
VSPSDKVLIQEKTQLKGSELEITLTRGSSLP	P41252	1061	1
---MPEFLEDPSVLTKDKLKSELVANNVTLP	P42166	13	1
ACLILTTQREPKEMQKPQWYRHTFEEAEKGF	P42345	230	1
LVHDKYCKDLMGFGTKPRHITPFTSFQAVQP	P42345	309	1
RINHQRYDVLICRIVKGYTLADEEEDPLIYQ	P42345	1218	1
LEPLHAMMERGPQTLKETSFNQAYGRDLMEA	P42345	2066	1
APGCEKYNLFESSIRKALPPAPETKKRRPPP	P42680	155	1
FESSIRKALPPAPETKKRRPPPPIPLEEEDN	P42680	164	1
LSVRRTGRIPKKLLQKVFNDTCRSGGLGGSH	P42704	107	1
NVGDIEGASKILGFMKTKDLPVTEAVFSALV	P42704	224	1
KGDIDHVKQTLEKVEKSELHLMDRDLLQIIF	P42704	295	1
QAKEEHLRQYFHQLEKMNVKIPENIYRGIRN	P42704	613	1
YEKYKVLPRIHDVLCKLVEKGETDLIQKAMD	P42704	864	1
KVLPRIHDVLCKLVEKGETDLIQKAMDFVSQ	P42704	868	1
LFFAFLQTGNYKEAKKIIETPGIRARSARLQ	P42704	909	1
DFQKDILIACRLNQKKGAYDIFLNAKEQNIV	P42704	1049	1
ANSRLIITQVRRDYLKEAVTTLKTVLDQQQT	P42704	1121	1
KVIEPQYFGLAYLFRKVIEEQLEPAVEKISI	P42704	1224	1
KEEAYNSLMKSYVSEKDVTSAKALYEHLTAK	P42704	1332	1
FKKEAELDVNEELDKKYAGLLEKKWTSVIRL	P43034	46	1
VNEELDKKYAGLLEKKWTSVIRLQKKVMELE	P43034	54	1
GLLEKKWTSVIRLQKKVMELESKLNEAKEEF	P43034	64	1
ILYCFVNNEVQLEFRKSWERWRLEHLHIQRD	P43220	415	1
GNPLDTVLKVLEILGKKFPVTENSKGYKLLP	P43490	330	1
GQDLLHTVFKNGKVTKSYSFDEIRKNAQLNI	P43490	469	1
GPRLSASASSKELLMKLRRKTGYSFVNCKKA	P43897-2	52	1
SASASSKELLMKLRRKTGYSFVNCKKALETC	P43897-2	56	1
FVNCKKALETCGGDLKQAEIWLHKEAQKEGW	P43897-2	76	1
EEEYVVEKVLDRRVVKGQVEYLLKWKGFSEE	P45973	32	1
RQVEVINFGDCLVRSKGAVAIADAIRGGLPK	P46060	279	1
PEKVVSAFLKVSSVFKDEATVRMAVQDAVDA	P46060	481	1
KQLGISATMLNASSSKEHVKWVHAEMVNKNS	P46063	167	1
VNKNSELKLIYVTPEKIAKSKMFMSRLEKAY	P46063	193	1
PEKIAKSKMFMSRLEKAYEARRFTRIAVDEV	P46063	206	1
NKMCDNCCKDSAFERKNITEYCRDLIKILKQ	P46063	487	1
RKNITEYCRDLIKILKQAEELNEKLTPLKLI	P46063	501	1
RDLIKILKQAEELNEKLTPLKLIDSWMGKGA	P46063	509	1
ILKQAEELNEKLTPLKLIDSWMGKGAAKLRV	P46063	514	1
NEKLTPLKLIDSWMGKGAAKLRVAGVVAPTL	P46063	522	1
QCIGTMTIEIDFLQKKSIDSNPYDTDKMAAE	P46459	105	1
VAFEKAENSSLNLIGKAKTKENRQSIINPDW	P46459	198	1
GNFKDKERTTIAQQVKGKKVWIGIKKLLMLI	P46459	699	1
LIEMSLQMDPEYRVRKFLALLREEGASPLDF	P46459	728	1
-----------MGFVKVVKNKAYFKRYQVKF	P46777	5	1
KMGVGKLEMYVLNPVKSSKEMQYFMQQWTGT	P46821	429	1
ATQKDLTGQVPTPVVKQTKLKQRADSRESLK	P46821	531	1
YASLTSEKVQSLEGEKLSPKSDISPLTPRES	P46821	1777	1
SNQQQQMRLQQLQMEKERLRLKQQELLRQAM	P46937	315	1
TSDIILVGLRDYQDNKADVILKYNADEARSL	P47813	88	1
ADVILKYNADEARSLKAYGELPEHAKINETD	P47813	104	1
FTSLGLSEQKARETLKNSALSAQLREAATQA	P47897	25	1
RRGLAYVCHQRGEELKGHNTLPSPWRDRPME	P47897	366	1
EGEATLRMKLVMEDGKMDPVAYRVKYTPHHR	P47897	412	1
EYGRLNLHYAVVSKRKILQLVATGAVRDWDD	P47897	498	1
QVPFAPIVFIERTDFKEEPEPGFKRLAWGQP	P47897	620	1
FIERTDFKEEPEPGFKRLAWGQPVGLRHTGY	P47897	628	1
DSHQGKLVFNRTVTLKEDPGKV---------	P47897	769	1
GRYATALYSAASKQNKLEQVEKELLRVAQIL	P48047	54	1
LYSAASKQNKLEQVEKELLRVAQILKEPKVA	P48047	60	1
LEQVEKELLRVAQILKEPKVAASVLNPYVKR	P48047	70	1
VEKELLRVAQILKEPKVAASVLNPYVKRSIK	P48047	73	1
LKEPKVAASVLNPYVKRSIKVKSLNDITAKE	P48047	84	1
AASVLNPYVKRSIKVKSLNDITAKERFSPLT	P48047	90	1
VKRSIKVKSLNDITAKERFSPLTTNLINLLA	P48047	98	1
LKTVLKSFLSQGQVLKLEAKTDPSILGGMIV	P48047	172	1
LKSFLSQGQVLKLEAKTDPSILGGMIVRIGE	P48047	176	1
TDPSILGGMIVRIGEKYVDMSVKTKIQKLGR	P48047	192	1
GMIVRIGEKYVDMSVKTKIQKLGRAMREIV-	P48047	199	1
LCRPCHNREKARGLGKYICQKCHAIIDEQPL	P48059-3	194	1
AKCEKPFLGHRHYERKGLAYCETHYNQLFGD	P48059-3	297	1
CFACSTCNTKLTLKNKFVEFDMKPVCKKCYE	P48059-3	352	1
TLKNKFVEFDMKPVCKKCYEKFPLELKKRLK	P48059-3	363	1
KCYEKFPLELKKRLKKLAETLGRK-------	P48059-3	379	1
VKQGDLVTCGILSGNKNFEGRLCDCVRANYL	P48200	611	1
-MATPGNLGSSVLASKTKTKKKHFVAQKVKL	P48426	15	1
DCTAEALKAVLLLQEKCPHVTEHIPRERLCD	P48449	470	1
DAVLQGMFYFRKDICKGGNAVVDGCGKAQNS	P48506	492	1
SKTKEAGKILSNNPSKGLALGIAKAWELYGS	P48637	186	1
TSQEQPRRHYADKRIKVAKPVVEMDGDEMTR	P48735	45	1
EQPRRHYADKRIKVAKPVVEMDGDEMTRIIW	P48735	48	1
DGDEMTRIIWQFIKEKLILPHVDIQLKYFDL	P48735	69	1
QTDDQVTIDSALATQKYSVAVKCATITPDEA	P48735	106	1
PDEARVEEFKLKKMWKSPNGTIRNILGGTVF	P48735	133	1
RNILGGTVFREPIICKNIPRLVPGWTKPITI	P48735	155	1
PIICKNIPRLVPGWTKPITIGRHAHGDQYKA	P48735	166	1
TKPITIGRHAHGDQYKATDFVADRAGTFKMV	P48735	180	1
FVADRAGTFKMVFTPKDGSGVKEWEVYNFPA	P48735	199	1
QEIFDKHYKTDFDKNKIWYEHRLIDDMVAQV	P48735	282	1
IASIFAWTRGLEHRGKLDGNQDLIRFAQMLE	P48735	384	1
LEKVCVETVESGAMTKDLAGCIHGLSNVKLN	P48735	413	1
HPEHFVCAFCLKQLNKGTFKEQNDKPYCQNC	P49023-3	584	1
RIKRAFLIEEQKIVVKVLKAQAQSQKAK---	P49207	105	1
LIGGVDMVTDDDRRWKAGLYGLPRRSGKLKD	P49327	41	1
KDLSRFDASFFGVHPKQAHTMDPQLRLLLEV	P49327	70	1
NGYCRSEGVVAVLLTKKSLARRVYATILNAG	P49327	235	1
APESFEYIEAHGTGTKVGDPQELNGITRALC	P49327	298	1
LDRFRDSILRSDEAVKPFGLKVSQLLLSTDE	P49327	528	1
VFEFVEQLRKEGVFAKEVRTGGMAFHSYFME	P49327	673	1
IAPHALLQAVLKRGLKPSCTIIPLMKKDHRD	P49327	776	1
LKRGLKPSCTIIPLMKKDHRDNLEFFLAGIG	P49327	786	1
IDPATHRQKLYTLQDKAQVADVVVSRWLRVT	P49327	1072	1
LKACLDTAVENMPSLKMKVVEVLAGHGHLYS	P49327	1239	1
YYASLNFRDIMLATGKLSPDAIPGKWTSQDS	P49327	1582	1
KVVVQVLAEEPEAVLKGAKPKLMSAISKTFC	P49327	1866	1
EVRQLTLRKLQELSSKADEASELACPTPKED	P49327	2193	1
SSKADEASELACPTPKEDGLAQQQTQLNLRS	P49327	2206	1
CFELYNPRVQEIQVVKLEKRLDDSLLYLRDA	P49406	178	1
PVVQEPNQKVPVNELKVKMKPKPWSKRWERP	P49406	221	1
MMREYDTSKIEAAIWKEIEASKRS-------	P49406	284	1
FIHESIHDEVVNRLKKAYAQIRVGNPWDPNV	P49419	352	1
WKQYMRRSTCTINYSKDLPLAQGIKFQ----	P49419	528	1
TLTASEIRQRFIDFFKRNEHTYVHSSATIPL	P49588	19	1
ILNFALRSVLGEADQKGSLVAPDRLRFDFTA	P49588	625	1
EMESGASAKALNEALKLFKMHSPQTSAMLFT	P49588	876	1
SGASAKALNEALKLFKMHSPQTSAMLFTVDN	P49588	879	1
KASEWVQQVSGLMDGKGGGKDVSAQATGKNV	P49588	930	1
RWFRHIEALLGSPCGKGQPCRLQASKGRRVQ	P49589-3	83	1
TGHLTIAGCKMSKSLKNFITIKDALKKHSAR	P49589-3	495	1
AELNKNFYDKKTAIHKALCDNVDTRTVMEEM	P49589-3	586	1
MEGKELSKGQAKKLKKLFEAQEKLYKEYLQM	P49589-3	809	1
FQKYSWCCHLEEVFRKVQQSFETPRAKAQMP	P49662	345	1
YTPTISRERAVELLRKCLEELQKRFILNLPT	P49721	162	1
PSDALTRKKPAKAESKSFAVGMFKGQLTTDQ	P49748-3	94	1
AHQSIGFKGILLFGTKAQKEKYLPKLASGET	P49748-3	218	1
DAASIRTSAVPSPCGKYYTLNGSKLWISNGG	P49748-3	262	1
VFAKTPVTDPATGAVKEKITAFVVERGFGGI	P49748-3	299	1
AKTPVTDPATGAVKEKITAFVVERGFGGITH	P49748-3	301	1
RVPSENVLGEVGSGFKVAMHILNNGRFGMAA	P49748-3	354	1
NDILRLFVALQGCMDKGKELSGLGSALKNPF	P49748-3	503	1
ILRLFVALQGCMDKGKELSGLGSALKNPFGN	P49748-3	505	1
EQFATVVEAKLIKHKKGIVNEQFLLQRLADG	P49748-3	579	1
ALQSDPWQQELYRNFKSISKALVERGGVVTS	P49748-3	658	1
DPWQQELYRNFKSISKALVERGGVVTSNPLG	P49748-3	662	1
IVQAVRDHLKKDSQNKTLLKTLAELYTYDKN	P49754	508	1
QGASGKLQAFGFCEYKEPESTLRALRLLHDL	P49756	135	1
RLLHDLQIGEKKLLVKVDAKTKAQLDEWKAK	P49756	160	1
ATKGTVNTEEKRKHIKSLIEKIPTAKPELFA	P49756	739	1
GCFDLAQKRIFGLMEKDSYPRFLRSDLYLDL	P49796	1173	1
FNFIRGPETREQYPNKFIQRDDTERFYILNT	P49902	140	1
SMFQDVRDAVDWVHYKGSLKEKTVENLEKYV	P49902	211	1
NISVDNTCSLFRGLQKEEVVLLTHGDSVDKV	P49915	145	1
LREEGKVIEPLKDFHKDEVRILGRELGLPEE	P49915	416	1
KHVLDALDPNAYEAFKASRNLQDVVERVLHN	P49916	442	1
FNDVSLMDRPLCERRKFLHDNMVEIPNRIMF	P49916	615	1
RVIQEGLEGLVLKDVKGTYEPGKRHWLKVKK	P49916	663	1
YSFQTSLPRLPVPAVKDTVNRYLQSVRPLMK	P50416	180	1
TLAFCRRWLDRLGESKYLMALKNLCDLGIVD	P50579	427	1
FKARHRKTGQKVALKKVLMENEKEGFPITAL	P50750-2	166	1
LWVKNCRDLLQSSYNKQRFDQPLEASTWLKN	P51398	175	1
LKNFKTTNERFLNQIKVQEKYVWNKRESTEK	P51398	203	1
KTTNERFLNQIKVQEKYVWNKRESTEKGSPL	P51398	207	1
KVQEKYVWNKRESTEKGSPLGEVVEQGITRV	P51398	218	1
IITKAKSLRIAEYAFKLAQESGRKKVTAVHK	P51553	206	1
QTVRGTLAYLPEEYIKTGRLAVDTDTFSFGV	P51617	397	1
ERGALVVVNDLGGDFKGVGKGSLAADKVVEE	P51659	46	1
GGDFKGVGKGSLAADKVVEEIRRRGGKAVAN	P51659	57	1
LAADKVVEEIRRRGGKAVANYDSVEEGEKVV	P51659	68	1
QYLELYKPLPRAGKLKCEAVVADVLDKGSGV	P51659	424	1
DNDVSRFKAIKARFAKPVYPGQTLQTEMWKE	P51659	565	1
AKPVYPGQTLQTEMWKEGNRIHFQTKVQETG	P51659	579	1
KLQSTFVFEEIGRRLKDIGPEVVKKVNAVFE	P51659	636	1
EEIGRRLKDIGPEVVKKVNAVFEWHITKGGN	P51659	644	1
EIGRRLKDIGPEVVKKVNAVFEWHITKGGNI	P51659	645	1
DEDFMEVVLGKLDPQKAFFSGRLKARGNIML	P51659	707	1
ARGNIMLSQKLQMILKDYAKL----------	P51659	731	1
VGTLSQRITNQVHGLKGLNSKLLDIRSYLEK	P51665	199	1
QRITNQVHGLKGLNSKLLDIRSYLEKVATGK	P51665	204	1
EVTEQILAKIPSENNKLTYSHGNYLFHYICQ	P51809	42	1
MRCQSILNMAMFRCKKDIAIKYSRTLNKHFE	P51825-2	1074	1
ILNMAMFRCKKDIAIKYSRTLNKHFESSSKV	P51825-2	1079	1
NDHGFVVCAFNRTVSKVDDFLANEAKGTKVV	P52209	38	1
NRTVSKVDDFLANEAKGTKVVGAQSLKEMVS	P52209	48	1
VSKVDDFLANEAKGTKVVGAQSLKEMVSKLK	P52209	51	1
ANEAKGTKVVGAQSLKEMVSKLKKPRRIILL	P52209	59	1
FKMEESMKKAAEVLNKHSLSGRPLKVKEDPD	P52272	134	1
FSMAGVVVRADILEDKDGKSRGIGTVTFEQS	P52272	239	1
NEILSNALKRGEIIAKQGGGGGGGSVPGIER	P52272	388	1
GSFGGAGGHAPGVARKACQIFVRNLPFDFTW	P52272	651	1
VRNLPFDFTWKMLKDKFNECGHVLYADIKME	P52272	672	1
DIKMENGKSKGCGVVKFESPEVAERACRMMN	P52272	698	1
LLLGDESMQKLFEGGKGSVFQRVLSWIPSNN	P52306	314	1
KPPAQKSIQEIQELDKDDESLRKYKEALLGR	P52565	43	1
GPLELDLTGDLESFKKQSFVLKEGVEYRIKI	P52565	99	1
IKISFRVNREIVSGMKYIQHTYRKGVKIDKT	P52565	127	1
VSGMKYIQHTYRKGVKIDKTDYMVGSYGPRA	P52565	138	1
MKYIQHTYRKGVKIDKTDYMVGSYGPRAEEY	P52565	141	1
EEAPKGMLARGSYSIKSRFTDDDKTDHLSWE	P52565	178	1
KKDRESMGHRYIEVFKSHRTEMDWVLKHSGP	P52597	87	1
IEVFKSHRTEMDWVLKHSGPNSADSANDGFV	P52597	98	1
SNFPARAAYQVAALPKGSRIEIEAVAIQGPL	P52758	117	1
TNPAAQKALTTPTHYKLTPRPATRVRPKALQ	P52948	551	1
FKSGSLENVPNVGVNKNIFLKDQNIFVQKLL	P53004	248	1
GFFHGVREIVREQGLKGTYQGLTATVLKQGS	P53007	178	1
QGLKGTYQGLTATVLKQGSNQAIRFFVMTSL	P53007	190	1
PLDVIKTRMQGLEAHKYRNTWDCGLQILKKE	P53007	255	1
AHKYRNTWDCGLQILKKEGLKAFYKGTVPRL	P53007	268	1
CGLQILKKEGLKAFYKGTVPRLGRVCLDVAI	P53007	277	1
RAEELKTQANDYFKAKDYENAIKFYSQAIEL	P53041	42	1
LGDATRAIELDKKYIKGYYRRAASNMALGKF	P53041	97	1
QNLVVKPDQLIKRRGKLGLVGVNLTLDGVKS	P53396	68	1
KSWLKPRLGQEATVGKATGFLKNFLIEPFVP	P53396	97	1
HEGGVDVGDVDAKAQKLLVGVDEKLNPEDIK	P53396	151	1
LDLAAKVDATADYICKVKWGDIEFPPPFGRE	P53396	230	1
FKGIVRAIRDYQGPLKEHEVTIFVRRGGPNY	P53396	369	1
FSESRADEVAPAKKAKPAMPQDSVPSPRSLQ	P53396	471	1
AMPQDSVPSPRSLQGKSTTLFSRHTKAIVWG	P53396	488	1
EPSVAAMVYPFTGDHKQKFYWGHKEILIPVF	P53396	538	1
QKGVTIIGPATVGGIKPGCFKIGNTGGMLDN	P53396	630	1
VPMDYSWARELGLIRKPASFMTSICDERGQE	P53396	836	1
SKAFDSGIIPMEFVNKMKKEGKLIMGIGHRV	P53396	962	1
GIIPMEFVNKMKKEGKLIMGIGHRVKSINNP	P53396	968	1
MKKEGKLIMGIGHRVKSINNPDMRVQILKDY	P53396	978	1
VLGRSMGFIGHYLDQKRLKQGLYRHPWDDIS	P53396	1077	1
RSMGFIGHYLDQKRLKQGLYRHPWDDISYVL	P53396	1080	1
YFCSQECFKGSWATHKLLHKKAKDEKAKREV	P53582	49	1
SYTASRQHLYVDKNTKIICQGFTGKQGTFHS	P53597	57	1
YVDKNTKIICQGFTGKQGTFHSQQALEYGTK	P53597	66	1
ALEYGTKLVGGTTPGKGGQTHLGLPVFNTVK	P53597	90	1
WPELRVLILVVSAEKKLTGSTVGMRASVETS	P53602	207	1
TLTKIALRYVALVQEKKKQNSFVAEAMLLMA	P53618	575	1
ENKKVIVDFSSPNIAKEMHVGHLRSTIIGES	P54136	205	1
SPPIGDLQVFYKESKKRFDTEEEFKKRAYQC	P54136	278	1
KIVFVPGCSIPLTIVKSDGGYTYDTSDLAAI	P54136	377	1
--MAPSVPAAEPEYPKGIRAVLLGPPGAGKG	P54819	14	1
PKGIRAVLLGPPGAGKGTQAPRLAENFCVCH	P54819	28	1
GDMLRAMVASGSELGKKLKATMDAGKLVSDE	P54819	62	1
GREMMLVTSGAVAFGKQRLRHEILLSQSVRQ	P54886	124	1
TFGTKSRVGMGGMEAKVKAALWALQGGTSVV	P54886	311	1
HPKVSGHVITDIVEGKKVGTFFSEVKPAGPT	P54886	347	1
PKVSGHVITDIVEGKKVGTFFSEVKPAGPTV	P54886	348	1
DLLTDQRDEILLANKKDLEEAEGRLAAPLLK	P54886	409	1
KDLEEAEGRLAAPLLKRLSLSTSKLNSLAIG	P54886	424	1
PRGSSQLVRDIQKAAKGIPVMGHSEGICHMY	P54886	572	1
VGLEGLLTTKWLLRGKDHVVSDFSEHGSLKY	P54886	767	1
HDAATCFVDAGNAFKKADPQEAINCLMRAIE	P54920	94	1
SADYYKGEESNSSANKCLLKVAGYAALLEQY	P54920	163	1
SRLDQWLTTMLLRIKKTIQGDEEDLR-----	P54920	285	1
VSDQFYRYKMPRLIAKVEGKGNGIKTVIVNM	P55010	24	1
VDVAKALNRPPTYPTKYFGCELGAQTQFDVK	P55010	55	1
HEANKLQDMLDGFIKKFVLCPECENPETDLH	P55010	95	1
CPECENPETDLHVNPKKQTIGNSCKACGYRG	P55010	114	1
RGMLDTHHKLCTFILKNPPENSDSGTGKKEK	P55010	143	1
WSEKASKKYVSKELAKEIRVKAEPFIKWLKE	P55010	369	1
SKKYVSKELAKEIRVKAEPFIKWLKEAEEES	P55010	374	1
VYLKPYFLEAYRPIRKGDIFLVRGGMRAVEF	P55072	148	1
IYIPLPDEKSRVAILKANLRKSPVAKDVDLE	P55072	658	1
RVAILKANLRKSPVAKDVDLEFLAKMTNGFS	P55072	668	1
AMRFARRSVSDNDIRKYEMFAQTLQQSRGFG	P55072	754	1
TGCQIDWKKGKNVTLKTIKKKQKHKGRGTVR	P55209	271	1
DAKPDRSSFVPSLFSKKKKNVTMRSIKTTRD	P55210-2	38	1
YGTLVQEGGSPIKYNKDGSVAIASKPREVRE	P55809	176	1
SPIKYNKDGSVAIASKPREVREFNGQHFILE	P55809	185	1
QVSKYGDLANWMIPGKMVKGMGGAMDLVSSA	P55809	418	1
KYGDLANWMIPGKMVKGMGGAMDLVSSAKTK	P55809	421	1
SSAKTKVVVTMEHSAKGNAHKIMEKCTLPLT	P55809	446	1
TMEHSAKGNAHKIMEKCTLPLTGKQCVNRII	P55809	455	1
NAHKIMEKCTLPLTGKQCVNRIITEKAVFDV	P55809	463	1
LPLTGKQCVNRIITEKAVFDVDKKKGLTLIE	P55809	473	1
VNRIITEKAVFDVDKKKGLTLIELWEGLTVD	P55809	481	1
QVGPDRLEKLKNVIHKIFSKFGKITNDFYPE	P55884-2	209	1
DRLEKLKNVIHKIFSKFGKITNDFYPEEDGK	P55884-2	213	1
EKLKNVIHKIFSKFGKITNDFYPEEDGKTKG	P55884-2	216	1
KFGKITNDFYPEEDGKTKGYIFLEYASPAHA	P55884-2	228	1
SPAHAVDAVKNADGYKLDKQHTFRVNLFTDF	P55884-2	254	1
IYETPSMGLLDKKSLKISGIKDFSWSPGGNI	P55884-2	463	1
LHGEAPRISVSFYHVKNNGKIELIKMFDKQQ	P55884-2	595	1
LWRPRPPTLLSQEQIKQIKKDLKKYSKIFEQ	P55884-2	718	1
QEQIKQIKKDLKKYSKIFEQKDRLSQSKASK	P55884-2	729	1
KTLLQKPHVDITDPEKPHQPKKKGSPAKPSE	P56181-2	223	1
QLQASPPGAAEGHLEKPVPEPQRKAAPPLPR	P56181-2	336	1
----------MALVDKHKVKRQRLDRICEGI	P56545	6	1
GAFLVNAARGGLVDEKALAQALKEGRIRGAA	P56545	279	1
RLWIYSHHIYNKCKRKNILEWAKELSLSGFS	P57060	204	1
QQYVSNDSGIYVSRIKENGAAALDGRLQEGD	P57105	48	1
VVERHNKPEVEVRSSKELLLQPVTISRNEKE	P59998-3	63	1
------------MAFKDTGKTPVEPEVAIHR	P60866-2	4	1
--------MAFKDTGKTPVEPEVAIHRIRIT	P60866-2	8	1
RIRITLTSRNVKSLEKVCADLIRGAKEKNLK	P60866-2	34	1
KGSSKKASAAQLRIQKDINELNLPKTCDISF	P61081	36	1
LLNFKLVICPDEGFYKSGKFVFSFKVGQGYP	P61081	72	1
KAVKERYSYVCPDLVKEFNKYDTDGSKWIKQ	P61158	240	1
ERYSYVCPDLVKEFNKYDTDGSKWIKQYTGI	P61158	244	1
PDLVKEFNKYDTDGSKWIKQYTGINAISKKE	P61158	251	1
VKEFNKYDTDGSKWIKQYTGINAISKKEFSI	P61158	254	1
RRLQRDLKRTVDARLKLSEELSGGRLKPKPI	P61158	348	1
MLASTPEFYQVCHTKKDYEEIGPSICRHNPV	P61158	398	1
LGLVGTNGIGKSTALKILAGKQKPNLGKYDD	P61221	121	1
DLKAIIKPQYVDQIPKAAKGTVGSILDRKDE	P61221	178	1
AIIKPQYVDQIPKAAKGTVGSILDRKDETKT	P61221	181	1
IPKAAKGTVGSILDRKDETKTQAIVCQQLDL	P61221	191	1
KTQAIVCQQLDLTHLKERNVEDLSGGELQRF	P61221	210	1
GGKKGAKKKVVDPFSKKDWYDVKAPAMFNIR	P61247	27	1
IRNIGKTLVTRTQGTKIASDGLKGRVFEVSL	P61247	56	1
TTDGYLLRLFCVGFTKKRNNQIRKTSYAQHQ	P61247	144	1
LGKLMELHGEGSSSGKATGDETGAKVERADG	P61247	240	1
EVQVVRGHYKGQQIGKVVQVYRKKYVIYIER	P61254	69	1
TVTKGGIMLPEKSQGKVLQATVVAVGSGSKG	P61604	40	1
GKVLQATVVAVGSGSKGKGGEIQPVSVKVGD	P61604	54	1
VLQATVVAVGSGSKGKGGEIQPVSVKVGDKV	P61604	56	1
SGSKGKGGEIQPVSVKVGDKVLLPEYGGTKV	P61604	66	1
GKGGEIQPVSVKVGDKVLLPEYGGTKVVLDD	P61604	70	1
RVEQDLAMGTDAEGEKIKDPMRAIVPILLDA	P61764-2	382	1
IKDIMEDTIEDKLDTKHYPYISTRSSASFST	P61764-2	497	1
YESHYALPLGRKKGAKLTPEEEEILNKKRSK	P62241	128	1
SKKIQKKYDERKKNAKISSLLEEQFQQGKLL	P62241	157	1
SGKETICRVTGGMKVKADRDESSPYAAMLAA	P62263	63	1
TWLKLTSDDVKEQIYKLAKKGLTPSQIGVIL	P62277	39	1
LTSDDVKEQIYKLAKKGLTPSQIGVILRDSH	P62277	43	1
RFLILPDMLKNAPMLKSMKNKNQGSGAGRGK	P62318	84	1
FATRLSNIFVIGKGNKPWISLPRGKGIRLTI	P62701	233	1
IVDANLSVLNLVIVKKGEKDIPGLTDTTVPR	P62753	116	1
KQRTKKNKEEAAEYAKLLAKRMKEAKEKRQE	P62753	211	1
NVIRDAVTYTEHAKRKTVTAMDVVYALKRQG	P62805	80	1
FEDNAGVIVNNKGEMKGSAITGPVAKECADL	P62829	113	1
KGKVRDKLNNLVLFDKATYDKLCKEVPNYKL	P62851	52	1
DKLNNLVLFDKATYDKLCKEVPNYKLITPAV	P62851	57	1
NNLVLFDKATYDKLCKEVPNYKLITPAVVSE	P62851	60	1
DKATYDKLCKEVPNYKLITPAVVSERLKIRG	P62851	66	1
LARAALQELLSKGLIKLVSKHRAQVIYTRNT	P62851	98	1
RDISEASVFDAYVLPKLYVKLHYCVSCAIHS	P62854	66	1
-MSELDQLRQEAEQLKNQIRDARKACADATL	P62873	15	1
RQEAEQLKNQIRDARKACADATLSQITNNID	P62873	23	1
-------MVAAKKTKKSLESINSRLQLVMKS	P62888	9	1
LESINSRLQLVMKSGKYVLGYKQTLKMIRQG	P62888	26	1
LGYKQTLKMIRQGKAKLVILANNCPALRKSE	P62888	44	1
NICVGESGDRLTRAAKVLEQLTGQTPVFSKA	P62913	38	1
AKVLEQLTGQTPVFSKARYTVRSFGIRRNEK	P62913	52	1
VHCTVRGAKAEEILEKGLKVREYELRKNNFS	P62913	85	1
----------MQIFVKTLTGKTITLEVEPSD	P62979	6	1
-----MQIFVKTLTGKTITLEVEPSDTIENV	P62979	11	1
EPSDTIENVKAKIQDKEGIPPDQQRLIFAGK	P62979	33	1
KEGIPPDQQRLIFAGKQLEDGRTLSDYNIQK	P62979	48	1
KQLEDGRTLSDYNIQKESTLHLVLRLRGGAK	P62979	63	1
KKNKHKRKKVKLAVLKYYKVDENGKISRLRR	P62979	104	1
DRHYCGKCCLTYCFNKPEDK-----------	P62979	152	1
VGTKLDLRDDKDTIEKLKEKKLTPITYPQGL	P63000-2	147	1
DLRDDKDTIEKLKEKKLTPITYPQGLAMAKE	P63000-2	152	1
AVKYLECSALTQRGLKTVFDEAIRAVLCPPP	P63000-2	185	1
VFDEAIRAVLCPPPVKKRKRKCLLL------	P63000-2	202	1
-----------MTDSKYFTTNKKGEIFELKA	P63010-2	5	1
-----MTDSKYFTTNKKGEIFELKAELNNEK	P63010-2	11	1
----MTDSKYFTTNKKGEIFELKAELNNEKK	P63010-2	12	1
ELNNEKKEKRKEAVKKVIAAMTVGKDVSSLF	P63010-2	36	1
IRALAVRTMGCIRVDKITEYLCEPLRKCLKD	P63010-2	117	1
LELLPKDSDYYNMLLKKLAPPLVTLLSGEPE	P63010-2	282	1
LRNINLIVQKRPEILKQEIKVFFVKYNDPIY	P63010-2	318	1
-------MCDRKAVIKNADMSEEMQQDSVEC	P63167	9	1
SVECATQALEKYNIEKDIAAHIKKEFDKKYN	P63167	36	1
FNVRNGYGFINRNDTKEDVFVHQTAIKKNNP	P67809	81	1
DMWSLGCMLASMIFRKEPFFHGHDNYDQLVR	P68400	229	1
YRPGTVALREIRRYQKSTELLIRKLPFQRLV	P68431	57	1
KLPFQRLVREIAQDFKTDLRFQSSAVMALQE	P68431	80	1
TNLCAIHAKRVTIMPKDIQLARRIRGERA--	P68431	123	1
IPFRSPSWYGIPRLEKIIQVGNRIKFVIKRP	P78347	526	1
-----MSGESARSLGKGSAPPGPVPEGSIRI	P78417	11	1
LKAKGIRHEVININLKNKPEWFFKKNPFGLV	P78417	57	1
AKGIRHEVININLKNKPEWFFKKNPFGLVPV	P78417	59	1
SKVPSLVGSFIRSQNKEDYAGLKEEFRKEFT	P78417	136	1
SQNKEDYAGLKEEFRKEFTKLEEVLTNKKTT	P78417	148	1
EDYAGLKEEFRKEFTKLEEVLTNKKTTFFGG	P78417	152	1
FAGFIQDRELRKCRAKGLFEQRVEQYLEELP	P78524	1097	1
EILKFLCIFLEKMGQKIAPYSVEIKNTCTSV	P78527	99	1
PYSVEIKNTCTSVYTKDRAAKCKIPALDLLI	P78527	117	1
IFNFVLKAIRPQIDLKRYAVPSAGLRLFALH	P78527	263	1
MEQFYGIIRNVDSNNKELSIAIRGYGLFAGP	P78527	357	1
WEVSALSRAAQKGFNKVVLKHLKKTKNLSSN	P78527	828	1
QKGFNKVVLKHLKKTKNLSSNEAISLEEIRI	P78527	838	1
KQITPQQQEKSPVNTKSLFKRLYSLALHPNA	P78527	1057	1
TTLLNTSPEGWKLLKKDLCNTHLMRVLVQTL	P78527	1361	1
MAHLPDVCVNLMKALKMSPYKDILETHLREK	P78527	1407	1
DQSFRERANQKHQGLKLATTILQHWKKCDSW	P78527	1617	1
VFNELKFYQGFLFSEKPEKNLLIFENLIDLK	P78527	1970	1
LVAKQLKQHQNTMEDKFIVCLNKVTKSFPPL	P78527	2359	1
QHQNTMEDKFIVCLNKVTKSFPPLADRFMNA	P78527	2366	1
CRVEGMTELYFQLKSKDFVQVMRHRDDERQK	P78527	2418	1
RLQRAPLKSVGPDFGKKRLGLPGDEVDNKVK	P78527	2702	1
FGKKRLGLPGDEVDNKVKGAAGRTDLLRLRR	P78527	2715	1
TDLLRLRRRFMRDQEKLSLMYARKGVAEQKR	P78527	2738	1
YARKGVAEQKREKEIKSELKMKQDAQVVLYR	P78527	2758	1
AEQKREKEIKSELKMKQDAQVVLYRSYRHGD	P78527	2764	1
LEEALLRLLPAELPAKRVRGKARLPPDVLRW	P78527	2908	1
DISSLIRSCKFSMKMKMIDSARKQNNFSLAM	P78527	3241	1
SCKFSMKMKMIDSARKQNNFSLAMKLLKELH	P78527	3248	1
SARKQNNFSLAMKLLKELHKESKTRDDWLVS	P78527	3260	1
ALSSEPACLAEIEEDKARRILELSGSSSEDS	P78527	3355	1
QAYPALVVEKMLKALKLNSNEARLKFPRLLQ	P78527	3455	1
SESYSFKDTSTGHKNKEFVARIKSKLDQGGV	P78527	3552	1
RAELAKTPVNKKNIEKMYERMYAALGDPKAP	P78527	3608	1
ALGDPKAPGLGAFRRKFIQTFGKEFDKHFGK	P78527	3631	1
PGLGAFRRKFIQTFGKEFDKHFGKGGSKLLR	P78527	3638	1
TFGKEFDKHFGKGGSKLLRMKLSDFNDITNM	P78527	3650	1
LLLKMNKDSKPPGNLKECSPWMSDFKVEFLR	P78527	3681	1
YFPKEGRKILTPIIFKEENLRTMYSQDRHVD	P82650	211	1
TEYIKVHHKTYEDIDKRGKYDLLRSTRYFGG	P82650	255	1
IKVHHKTYEDIDKRGKYDLLRSTRYFGGMVW	P82650	258	1
QGMAFSKSEGKRKTAKAEAIVYKHGSGRIKV	P82933	280	1
REQLMFPFHFVDRLGKHDVTCTVSGGGRSAQ	P82933	325	1
------MATETVELHKLKLAELKQECLARGL	P82979	10	1
----MATETVELHKLKLAELKQECLARGLET	P82979	12	1
LAELKQECLARGLETKGIKQDLIHRLQAYLE	P82979	28	1
KIYPGHGRRYARTDGKVFQFLNAKCESAFLS	P83731	27	1
GNVFKNKRILMEHIHKLKADKARKKLLADQA	P84098	144	1
LMEHIHKLKADKARKKLLADQAEARRSKTKE	P84098	153	1
QNSIRHNLSLNRYFIKVPRSQEEPGKGSFWR	P85037	365	1
YLLARFKGDGVKYKAKLIGIDDVPDARGDKM	P98082	53	1
PPLTIDGKTINVEFAKGSKRDMASNEGSRIS	P98175	383	1
QTQPGYANTLRDAAPKMYKEEGLKAFYKGVA	Q00325	206	1
PGYANTLRDAAPKMYKEEGLKAFYKGVAPLW	Q00325	209	1
TLRDAAPKMYKEEGLKAFYKGVAPLWMRQIP	Q00325	214	1
VSHPADSVVSVLNKEKGSSASLVLKRLGFKG	Q00325	295	1
SVLNKEKGSSASLVLKRLGFKGVWKGLFARI	Q00325	304	1
VITQVFHVPLEERKYKDMNQFGEGEQAKICL	Q00341	90	1
QGLSIMVSGKLDAVMKARKDIVARLQTQASA	Q00341	138	1
TKIQIPRPDDPSNQIKITGTKEGIEKARHEV	Q00341	197	1
VEINIDHKFHRHLIGKSGANINRIKDQYKVS	Q00341	453	1
IGKSGANINRIKDQYKVSVRIPPDSEKSNLI	Q00341	466	1
KDQYKVSVRIPPDSEKSNLIRIEGDPQGVQQ	Q00341	477	1
RELLELASRMENERTKDLIIEQRFHRTIIGQ	Q00341	510	1
DLIIEQRFHRTIIGQKGERIREIRDKFPEVI	Q00341	526	1
ISVPIFKQFHKNIIGKGGANIKKIREESNTK	Q00341	599	1
LPAENSNSETIIITGKRANCEAARSRILSIQ	Q00341	632	1
EVSIPAKLHNSLIGTKGRLIRSIMEECGGVH	Q00341	672	1
TVVIRGPSSDVEKAKKQLLHLAEEKQTKSFT	Q00341	714	1
DVEKAKKQLLHLAEEKQTKSFTVDIRAKPEY	Q00341	723	1
EVEVPFDLHRYVIGQKGSGIRKMMDEFEVNI	Q00341	991	1
DRALRSFKLSVTVDPKYHPKIIGRKGAVITQ	Q00341	1062	1
SVTVDPKYHPKIIGRKGAVITQIRLEHDVNI	Q00341	1071	1
RVHARIIGARGKAIRKIMDEFKVDIRFPQSG	Q00341	1152	1
GSDSFLAEHKLLGNIKNVAKTANKDHLVTAY	Q00688	48	1
HLFETKRFKGTESISKVSEQVKNVKLNEDKP	Q00688	80	1
FDTNIQTSAKKKKNAKPLSFKVGVGKVIRGW	Q00688	160	1
QTSAKKKKNAKPLSFKVGVGKVIRGWDEALL	Q00688	165	1
KKKNAKPLSFKVGVGKVIRGWDEALLTMSKG	Q00688	170	1
GEKARLEIEPEWAYGKKGQPDAKIPPNAKLT	Q00688	200	1
MSAAMRERFDRFLHEKNCMTDLLAKLEAKTG	Q00765	16	1
TKEAKKATVNLLGEEKKST------------	Q00765	186	1
EITTEDIKSAFAPFGKISDARVVKDMATGKS	Q01085-2	139	1
ISDARVVKDMATGKSKGYGFVSFYNKLDAEN	Q01085-2	155	1
CELARNSVLMSGFSHKVKSHWLGPNYTKEGP	Q01433	810	1
ATVQQLEGRWRLVDSKGFDEYMKELGVGIAL	Q01469	17	1
TCDGKNLTIKTESTLKTTQFSCTLGEKFEET	Q01469	61	1
QELLGRGSSVDSATKKGNTALHIASLAGQAE	Q01484	96	1
FGFMIFHSPYCKLVQKSLARMLLNDFLNDQN	Q01581	273	1
DDDLTIPRAAINKMIKETLPNVRVANDAREL	Q01658	23	1
FGSYISEVKEVLQECKTVALKRRKASSRLEN	Q01658	95	1
LFHIGVKVVDERRYRKVFEDSVRIMDRMEND	Q01968	545	1
NASRNTFLRKAYTKLKLQVNQDGRIPVKNIL	Q01970	161	1
EEMSTLVNYIEPVKFKSFEAARKRNKCFEMS	Q01970	603	1
SSSKERGGVSLAALKKALAAAGYDVEKNNSR	Q02539	67	1
KNNSRIKLGIKSLVSKGTLVQTKGTGASGSF	Q02539	93	1
LEQSTIVKERGTVYFKEGKYKQALLQYKKIV	Q02790	282	1
IESCNKALELDSNNEKGLFRRGEAHLAVNDF	Q02790	354	1
DFQKVLQLYPNNKAAKTQLAVCQQRIRRQLA	Q02790	390	1
-----------MSGGKYVDSEGHLYTVPIRE	Q03135	5	1
LDEQRFAKEILPKYFKHNNMASFVRQLNMYG	Q03933	54	1
LLLLKNGANRDMQDNKEETPLFLAAREGSYE	Q04721	2009	1
PSARLTALRIKKTLTKIDNSLDKLKTDC---	Q04771	497	1
LGEHIDEEKHKKMKLKIGDPSLYFQKTFPDL	Q05823	684	1
SAGIVTSDGSSVPTFKSHKGMGLVNHVFTED	Q06203	62	1
GMGLVNHVFTEDNLKKLYVSNLGIGHTRYAT	Q06203	81	1
FIQPNMRLRQLGVAKKFGVLSDNFKGKRIVL	Q06203	372	1
KTRVLGQVSCELVSPKLNRATEGILFFNLEL	Q06265-2	67	1
QRGSKGGHGAASPSEKGAHPSGGADDVAKKP	Q07065	21	1
AHGKGGHRGGGGGGGKSSSSSSASAAAAAAA	Q07065	78	1
QNEILKDLSDGIHVVKDARERDFTSLENTVE	Q07065	223	1
DMKAKVASLEESEGNKQDLKALKEAVKEIQT	Q07065	283	1
KVASLEESEGNKQDLKALKEAVKEIQTSAKS	Q07065	287	1
SPRNSPCFFRKLLVNKSIRQRRRFTVAHTCF	Q07343-3	65	1
DCRIYVGNLPPDIRTKDIEDVFYKYGAIRDI	Q07955-2	30	1
VVKAVPFPPSHRLTAKEVFDNDGKPRVDILK	Q08209	32	1
PMSKEELVEESQTKLKEVFPTAALMPGAEKL	Q08623-4	106	1
LGTQQRQEMDPRLREKQNEIILRAVCALLNS	Q08AF3	38	1
CEPANILYICENQPLKKLVSFSKKNICQPVT	Q08AF3	616	1
EPANILYICENQPLKKLVSFSKKNICQPVTR	Q08AF3	617	1
DFAPLTPNIVRALNDKLYEKRKVAALEIEKL	Q08AM6	21	1
PNIVRALNDKLYEKRKVAALEIEKLVREFVA	Q08AM6	27	1
RILCDVPCSGDGTMRKNIDVWKKWTTLNSLQ	Q08J23	279	1
LLNNSEKMKVINTGIKVWCRNNSGEEFDCAF	Q08J23	586	1
EENLHCIIKSHWKERKTCAAQLVSYPGKNKI	Q09161	330	1
RVTAYTVDVTGREGAKDIDISSPEFKIKIPR	Q09666	171	1
GREGAKDIDISSPEFKIKIPRHELTEISNVD	Q09666	181	1
MPGIKVGGSGVNVNAKGLDLGGRGGVQVPAV	Q09666	263	1
AVEVQGPSLESGDHGKIKFPTMKVPKFGVST	Q09666	303	1
EVQGPSLESGDHGKIKFPTMKVPKFGVSTGR	Q09666	305	1
SGDHGKIKFPTMKVPKFGVSTGREGQTPKAG	Q09666	313	1
VPKFGVSTGREGQTPKAGLRVSAPEVSVGHK	Q09666	326	1
VSVPSANIEGLEGKLKGPQITGPSLEGDLGL	Q09666	371	1
VEVQAPDIDVQGPGSKLNVPKMKVPKFSVSG	Q09666	428	1
IATGGLEGKMKGTKVKTPEMIIQKPKISMQD	Q09666	489	1
KMKGTKVKTPEMIIQKPKISMQDVDLSLGSP	Q09666	497	1
PKISMQDVDLSLGSPKLKGDIKVSAPGVQGD	Q09666	513	1
KGDIKVSAPGVQGDVKGPQVALKGSRVDIET	Q09666	530	1
LEGTLTGPRLGSPSGKTGTCRISMSEVDLNV	Q09666	563	1
CRISMSEVDLNVAAPKVKGGVDVTLPRVEGK	Q09666	582	1
ISMSEVDLNVAAPKVKGGVDVTLPRVEGKVK	Q09666	584	1
VNVEAPDVNLEGLGGKLKGPDVKLPDMSVKT	Q09666	679	1
KGEYDVTVPKLEGELKGPKVDIDAPDVDVHG	Q09666	727	1
IDAPDVDVHGPDWHLKMPKMKMPKFSVPGFK	Q09666	748	1
IDVTAPDVSIEEPEGKLKGPKFKMPEMNIKV	Q09666	800	1
VSIEEPEGKLKGPKFKMPEMNIKVPKISMPD	Q09666	807	1
QGPDWHLKMPKMKMPKFSMPGFKAEGPEVDV	Q09666	884	1
GKLKGPKFKMPEMNIKAPKISMPDVDLHMKG	Q09666	942	1
IKAPKISMPDVDLHMKGPKVKGEYDMTVPKL	Q09666	956	1
KGEYDMTVPKLEGDLKGPKVDVSAPDVEMQG	Q09666	976	1
FKTPKISMPDVDLHLKGPKVKGDVDVSVPKV	Q09666	1205	1
ISMPDVDLHLKGPKVKGDVDVSVPKVEGEMK	Q09666	1210	1
KGDVDVSVPKVEGEMKVPDVEIKGPKMDIDA	Q09666	1225	1
VPKVEGEMKVPDVEIKGPKMDIDAPDVEVQG	Q09666	1232	1
KMPKMKMPKFSMPGFKGEGREVDVNLPKADI	Q09666	1268	1
GKLKGPKFKMPEMHFKAPKISMPDVDLNLKG	Q09666	1319	1
FKAPKISMPDVDLNLKGPKLKGDVDVSLPEV	Q09666	1333	1
LPEVEGEMKVPDVDIKGPKVDISAPDVDVHG	Q09666	1360	1
PGFKGEGPEVDVKLPKADVDVSGPKMDAEVP	Q09666	1408	1
MDAEVPDVNIEGPDAKLKGPKFKMPEMSIKP	Q09666	1433	1
AKLKGPKFKMPEMSIKPQKISIPDVGLHLKG	Q09666	1447	1
ISIPDVGLHLKGPKMKGDYDVTVPKVEGEIK	Q09666	1466	1
VNLEAPEGKLKGPKFKMPSMNIQTHKISMPD	Q09666	1568	1
IQTHKISMPDVGLNLKAPKLKTDVDVSLPKV	Q09666	1589	1
KTDVDVSLPKVEGDLKGPEIDVKAPKMDVNV	Q09666	1609	1
ISMPDVDLHLKGPKVKGDMDVSVPKVEGEMK	Q09666	1668	1
GKLKGSKFKMPKLNIKAPKVSMPDVDLNLKG	Q09666	1777	1
FKTPKISMPDVDFNLKGPKIKGDVDVSAPKL	Q09666	2322	1
KGDVDVSAPKLEGELKGPELDVKGPKLDADM	Q09666	2342	1
APKLEGELKGPELDVKGPKLDADMPEVAVEG	Q09666	2349	1
FKAPKISMPDLDLHLKSPKAKGEVDVDVPKL	Q09666	2396	1
VNIEGPEGKLKGPKLKMPEMNIKAPKISMPD	Q09666	2568	1
KGPKLKMPEMNIKAPKISMPDFDLHLKGPKV	Q09666	2578	1
GPKVEGDLKGPEVDLKGPKVDIDVPDVNVQG	Q09666	2872	1
IDIHGPDAKLKGPKLKMPDMHVNMPKISMPE	Q09666	3282	1
VNMPKISMPEIDLNLKGSKLKGDVDVSGPKL	Q09666	3303	1
PKISMPEIDLNLKGSKLKGDVDVSGPKLEGD	Q09666	3306	1
ISMPEIDLNLKGSKLKGDVDVSGPKLEGDIK	Q09666	3308	1
GPEVDVSGPKLNIEGKSKKSRFKLPKFNFSG	Q09666	3346	1
FNFSGSKVQTPEVDVKGKKPDIDITGPKVDI	Q09666	3372	1
FSGSKVQTPEVDVKGKKPDIDITGPKVDINA	Q09666	3374	1
SGSKVQTPEVDVKGKKPDIDITGPKVDINAP	Q09666	3375	1
GPKVDINAPDVEVQGKVKGSKFKMPFLSISS	Q09666	3397	1
ISSPKVSMPDVELNLKSPKVKGDLDIAGPNL	Q09666	3425	1
KGDLDIAGPNLEGDFKGPKVDIKAPEVNLNA	Q09666	3445	1
LNVEGPEGGLKGPKFKMPDMNIKAPKISMPD	Q09666	3532	1
ISMPDFDLNLKGPKMKGDVVVSLPKVEGDLK	Q09666	3686	1
VDIDTPDINIEGSEGKFKGPKFKIPEMHLKA	Q09666	3727	1
KGDVDVSLPKMEGDLKAPEVDIKGPKVDIDA	Q09666	4031	1
GKLKGPKFKMPDLHLKAPKISMPEVDLNLKG	Q09666	4125	1
LEGDLKGPKVDVKGPKVGIDTPDIDIHGPEG	Q09666	4559	1
LPKVEGDLKGPEADIKGPKVDINTPDVDVHG	Q09666	4758	1
KGDFDVSVPKVEGTLKGPEVDLKGPRLDFEG	Q09666	4879	1
VPKVEGTLKGPEVDLKGPRLDFEGPDAKLSG	Q09666	4886	1
VDLKGPRLDFEGPDAKLSGPSLKMPSLEISA	Q09666	4898	1
PKVTAPDVDLHLKAPKIGFSGPKLEGGEVDL	Q09666	4929	1
NIEGPDVKIPKFKKPKFGFGAKSPKADIKSP	Q09666	4979	1
VKIPKFKKPKFGFGAKSPKADIKSPSLDVTV	Q09666	4985	1
ANLGAPDINIEGLDAKVKTPSFGISAPQVSI	Q09666	5181	1
PDVDLQGPEAKIKFPKFSMPKIGIPGVKMEG	Q09666	5235	1
LSMPKVSGPDLDLNLKGPSLKGDLDASVPSM	Q09666	5307	1
MKVHAPGLNLSGVGGKMQVGGDGVKVPGIDA	Q09666	5337	1
VGAPDLSLEASEGSIKLPKMKLPQFGISTPG	Q09666	5402	1
LSLEASEGSIKLPKMKLPQFGISTPGSDLHV	Q09666	5407	1
QFGISTPGSDLHVNAKGPQVSGELKGPGVDV	Q09666	5425	1
QVSGELKGPGVDVNLKGPRISAPNVDFNLEG	Q09666	5443	1
PRISAPNVDFNLEGPKVKGSLGATGEIKGPT	Q09666	5460	1
VNVKLPTGQISGPEIKGGLKGSEVGFHGAAP	Q09666	5524	1
LPTGQISGPEIKGGLKGSEVGFHGAAPDISV	Q09666	5528	1
LGEGHLSVKGSGGEWKGPQVSSALNLDTSKF	Q09666	5598	1
AGGLHFSGPKVEGGVKGGQIGLQAPGLSVSG	Q09666	5629	1
EESEVKLKKSKIKMPKFNFSKPKGKGGVTGS	Q09666	5716	1
KLKKSKIKMPKFNFSKPKGKGGVTGSPEASI	Q09666	5721	1
KKSKIKMPKFNFSKPKGKGGVTGSPEASISG	Q09666	5723	1
SKIKMPKFNFSKPKGKGGVTGSPEASISGSK	Q09666	5725	1
KGGVTGSPEASISGSKGDLKSSKASLGSLEG	Q09666	5740	1
LGSLEGEAEAEASSPKGKFSLFKSKKPRHRS	Q09666	5765	1
SLEGEAEAEASSPKGKFSLFKSKKPRHRSNS	Q09666	5767	1
VSLEGGKVKGKHGKLKFGTFGGLGSKSKGHY	Q09666	5821	1
KHGKLKFGTFGGLGSKSKGHYEVTGSDDETG	Q09666	5831	1
KIRGLIAEEGKHCFAKEDDPEKFREALLKFE	Q0IIM8	133	1
MNDISQKAEILLSSSKPVPKTYVPKLGKGDV	Q0ZGT2	16	1
RSGSIQAKNLKSKFEKIGQLSEKEIQKKIEE	Q0ZGT2	454	1
KNLKSKFEKIGQLSEKEIQKKIEEERARRRA	Q0ZGT2	461	1
AEDEEQTRSGAPWFKKPLKNTSVVDSEPVRF	Q0ZGT2	586	1
EEQTRSGAPWFKKPLKNTSVVDSEPVRFTVK	Q0ZGT2	589	1
SGTSLSAMHSSGSSGKGAGPLRGKTSGTEPA	Q12888-2	1337	1
HSSGSSGKGAGPLRGKTSGTEPADFALPSSR	Q12888-2	1345	1
LLKEKAILQATLREEKKLRVENAKLKKEIEE	Q12904-2	70	1
KAKEKIEKKGEKKEKKQQSIAGSADSKPIDV	Q12904-2	161	1
KKEKKQQSIAGSADSKPIDVSRLDLRIGCII	Q12904-2	172	1
LEQMQNRMVILLCNLKPAKMRGVLSQAMVMC	Q12904-2	238	1
TFDAFPGEPDKELNPKKKIWEQIQPDLHTND	Q12904-2	291	1
DAFPGEPDKELNPKKKIWEQIQPDLHTNDEC	Q12904-2	293	1
NLIPEQINASIVRVKKLFPGQPAAESGKIDV	Q12923-4	1540	1
ITKLQKAAEAFSELSKRKKNKKGKRKGPGEG	Q12929	299	1
YVAQAHDKPRYTLHYKTDAPLNIRSIFYVPD	Q12931	332	1
ALIRKLRDVLQQRLIKFFIDQSKKDAEKYAK	Q12931	424	1
DVLQQRLIKFFIDQSKKDAEKYAKFFEDYGL	Q12931	431	1
MRFLITHNPTNATLNKFTEELKKYGVTTLVR	Q12974	29	1
ILATKSEMCGQKFELKIDNVRFVGHPTLLQH	Q12980	87	1
ASNMGWLTFTFSLQKKFESLFPGKLEVVRMT	Q13045	1007	1
KAALEGVSKDLQARYKAVLQEYGHEERRVQD	Q13049	182	1
SLDVVGKIRREIQNLKLFRHPHIIKLYQVIS	Q13131-2	80	1
ELNPQKSKHQGVRKAKWHLGIRSQSRPNDIM	Q13131-2	421	1
VDIAIFQLKEGSSKEKAAVFRSMNSALGKSP	Q13155	252	1
FSTGGKDPLSANHSLKPLPSVPEEKKPRHKI	Q13177	38	1
LKPLPSVPEEKKPRHKIISIFSGTEKGSKKK	Q13177	52	1
KKPRHKIISIFSGTEKGSKKKEKERPEISPP	Q13177	62	1
WARLLQTSNITKLEQKKNPQAVLDVLKFYDS	Q13177	117	1
ALRAVRQRSEFTLMAKRIGKDLSNTFAKLEK	Q13190	99	1
VGPPKQAAADRRTVEKTWKLMDKVVRLCQNP	Q13191	48	1
RRQIRSSTTSMTSVPKPLKFLRPHYGKLKEI	Q13200	94	1
RELDIMEPKVPDDIYKTHLENNRFGGSGSQV	Q13200	350	1
SVRVGQAVDVVGQAGKPKTITGFQTHTTPVL	Q13200	858	1
RYDYILATASADSRVKLWDVRRASGCLITLD	Q13216	212	1
LRKSGVGNVFIKNLDKSIDNKALYDTFSAFG	Q13310-3	108	1
SLKELFSQFGKTLSVKVMRDPNGKSKGFGFV	Q13310-3	221	1
KTLSVKVMRDPNGKSKGFGFVSYEKHEDANK	Q13310-3	231	1
YIKNLDDTIDDEKLRKEFSPFGSITSAKVML	Q13310-3	312	1
SKVDEAVAVLQAHHAKKEAAQKVGAVAAATS	Q13310-3	645	1
LDQISSQPYVLRYAAKFYRRKNSWNKALELL	Q13325	257	1
YLEALKVKDRSPLRTKLTSALKKLSTKRLCH	Q13325	415	1
HAARHPYLPINSAAIKAECTARLPEASQSPL	Q13330	509	1
GQEAMDVTTTSTRIGKFEARFFHLAFEEEFG	Q13347	264	1
KQLTVGVPKEIFQNEKRVALSPAGVQNLVKQ	Q13423	70	1
QGFNVVVESGAGEASKFSDDHYRVAGAQIQG	Q13423	100	1
YPAQNPELLNKLSQRKTTVLAMDQVPRVTIA	Q13423	171	1
NHFGRFFTGQITAAGKVPPAKILIVGGGVAG	Q13423	224	1
YSNNITKLLKAISPDKDNFYFDVKDDFDFGT	Q13423	403	1
TMGHVIRGTVVMKDGKVIFPAPTPKNIPQGA	Q13423	433	1
MLLGDAKKTCDALQAKVRESYQK--------	Q13423	1079	1
LVLNEKKTKIRSLHNKLLNAAQEREKDIKQE	Q13426	197	1
GESETFAKRAIESLVKKLKEKKDELDSLITA	Q13485	45	1
TIQRTLDGRLQVAGRKGFPHVIYARLWRWPD	Q13485	88	1
YLDREAGRAPGDAVHKIYPSAYIKVFDLRQC	Q13485	428	1
VDDLRRLCILRMSFVKGWGPDYPRQSIKETP	Q13485	507	1
---MASLTVKAYLLGKEDAAREIRRFSFCCS	Q13501	13	1
VICDGCNGPVVGTRYKCSVCPDYDLCSVCEG	Q13501	141	1
SLTDKHLDPIRENLGKHWKNCARKLGFTQSQ	Q13546	596	1
PIRENLGKHWKNCARKLGFTQSQIDEIDHDY	Q13546	604	1
FPGTGDLRDIGAGKGKYYAVNYPLRDGIDDE	Q13547	220	1
YIQNRYSKEHMKKMMKDLEGLHRAEQSLHDL	Q13586	246	1
LQKKREAEARLLWANKPDKLQQAKDEILEWE	Q13596	442	1
KREAEARLLWANKPDKLQQAKDEILEWESRV	Q13596	445	1
TLDLIEGSMTVCTTKKTFDPYIIIRARDLIK	Q13601	106	1
CKAPELLAKYCDNLLKKSAKGMTENEVEDRL	Q13617-2	419	1
SFSLNMNFSSKRTKFKITTSMQKDTPQEMEQ	Q13617-2	671	1
FSSKRTKFKITTSMQKDTPQEMEQTRSAVDE	Q13617-2	678	1
PQEMEQTRSAVDEDRKMYLQAAIVRIMKARK	Q13617-2	696	1
ISQSRARFNPSISMIKKCIEVLIDKQYIERS	Q13617-2	738	1
SQSRARFNPSISMIKKCIEVLIDKQYIERSQ	Q13617-2	739	1
RAGESGHTVADYLKFKDLILRMLDYDPKTRI	Q13627	453	1
LNPDPNEIKSYCYVSKEELKELLKKAASGEI	Q13907-2	233	1
SEKEEEIQELKRKLHKCQSVLPVPSTHIGPR	Q13976	42	1
AAEAVTCLVIDRDSFKHLIGGLDDVSNKAYE	Q13976	322	1
AVWPDVIKLPYFNTMKPKKQYRRKLREEFVF	Q14004	951	1
SGAAGDKDTKDISAPKPGPLKKAPAAKAGGP	Q14008-3	539	1
KITSELVSKIGDKNWKIRKEGLDEVAGIIND	Q14008-3	875	1
ASSFIPYLVVKVGEPKDVIRKDVRAILNRMC	Q14008-3	1302	1
SYGMNVCQPTPGKALKEIAVHIGDRDNAVRN	Q14008-3	1369	1
------------MATKIDKEACRAAYNLVRD	Q14019	4	1
RLFAFVRFTTGDAMSKRSKFALITWIGENVS	Q14019	72	1
GENVSGLQRAKTGTDKTLVKEVVQNFAKEFV	Q14019	98	1
EVVQNFAKEFVISDRKELEEDFIKSELKKAG	Q14019	118	1
LNLGAALLKLCQPFCKPRSSRLLTFNPTYCA	Q14139-2	458	1
REQGMEVVSIEGIHPKVMERLIEFAYTASIS	Q14145	131	1
LPCRDDDSVTAKDLSKQLHSSVRTGNLETCL	Q14161	135	1
IQRVKDDIESLHDKFKVQYPQSQACKMSHVR	Q14204	624	1
DAPQVSHKPGGEPKIKNVVHELRITNQVIYL	Q14204	956	1
AETKKEFGPVVIDYGKVQSKVNLKYDSWHKE	Q14204	1111	1
KEFGPVVIDYGKVQSKVNLKYDSWHKEVLSK	Q14204	1115	1
ITYVQSLKRKIKQFEKQVELYRNGQRLLEKQ	Q14204	1185	1
RLRQYASYEFVQRLLKGYMKINMLVIELKSE	Q14204	1391	1
SPWQAKVPQIEVETHKVAAPDVVVPTLDTVR	Q14204	2561	1
LEEQQMHLNVGLRKIKETVDQVEELRRDLRI	Q14204	3209	1
FSAEEISDAIREKMKKNYMSNPSYNYEIVNR	Q14204	3369	1
LAAVEAKVNRSTALLKSLSAERERWEKTSET	Q14204	3480	1
RSACDTVDTWLDDTAKGRQNISPDKIPWSAL	Q14204	4228	1
FLERLFTTRSFDSEFKLACKVDGHKDIQMPD	Q14204	4283	1
LFTTRSFDSEFKLACKVDGHKDIQMPDGIRR	Q14204	4287	1
ENVSVALEFLEREHIKLVSIDSKAIVDGNLK	Q14315	113	1
KGVRVKEVADFKVFTKGAGSGELKVTVKGPK	Q14315	502	1
GSHPERVKVYGPGVEKTGLKANEPTYFTVDC	Q14315	776	1
KAEGPGLNRTGVEVGKPTHFTVLTKGAGKAK	Q14315	886	1
TGVEVGKPTHFTVLTKGAGKAKLDVQFAGTA	Q14315	895	1
PFVVNVAPPLDLSKIKVQGLNSKVAVGQEQA	Q14315	970	1
LDVRMTSPSRRPIPCKLEPGGGAEAQAVRYM	Q14315	1014	1
GTYTITIKYGGHPVPKFPTRVHVQPAVDTSG	Q14315	1237	1
GGNHVTARVLNPSGAKTDTYVTDNGDGTYRV	Q14315	1299	1
RVRAFGPGLEGGLVNKANRFTVETRGAGTGG	Q14315	1367	1
FGGRPIPGSPFRVPVKDVVDPGKVKCSGPGL	Q14315	1438	1
GSPFRVPVKDVVDPGKVKCSGPGLGAGVRAR	Q14315	1445	1
PFRVPVKDVVDPGKVKCSGPGLGAGVRARVP	Q14315	1447	1
DNKDGTITVRYAPTEKGLHQMGIKYDGNHIP	Q14315	1831	1
VSVRKSGKHVTNSPFKILVGPSEIGDASKVR	Q14315	2030	1
PFKILVGPSEIGDASKVRVWGKGLSEGHTFQ	Q14315	2043	1
VRFVPQEMGPHTVAVKYRGQHVPGSPFQFTV	Q14315	2291	1
SGAVEECYVSELDSDKHTIRFIPHENGVHSI	Q14315	2463	1
GSSYSSIPKFSSDASKVVTRGPGLSQAFVGQ	Q14315	2637	1
VVTRGPGLSQAFVGQKNSFTVDCSKAGTNMM	Q14315	2653	1
SKAGTNMMMVGVHGPKTPCEEVYVKHMGNRV	Q14315	2676	1
VGVHGPKTPCEEVYVKHMGNRVYNVTYTVKE	Q14315	2685	1
VKHMGNRVYNVTYTVKEKGDYILIVKWGDES	Q14315	2699	1
HMGNRVYNVTYTVKEKGDYILIVKWGDESVP	Q14315	2701	1
YIPSQQDILLARRPTKGIHEYDFEIKNVPFK	Q14344	204	1
TAINTENIRLVFRDVKDTILHDNLKQLMLQ-	Q14344	363	1
GVIDKKLRNLEKKKGKLDDYQERMNKGERLN	Q14444	74	1
KELQRSFMALSQDIQKTIKKTARREQLMREE	Q14444	125	1
GLRVFQSVKIKIGEAKNLPSYPGPSKMRDCY	Q14644	22	1
KFDWAARFSPKVSLPKTKLSLPGSSKSETSK	Q14669-3	316	1
DSLPLLTQRLTHQDKKSVESTCLCFARLVDN	Q14669-3	665	1
GTGGSFSLNRGSQALKFFNTHQLKCQLQRHP	Q14669-3	1307	1
DDDRLREERKKAKKNKDKYVGVSSDSVGGFR	Q14677-3	156	1
LPPVLVLHLKRFVYEKTGGCQKLIKNIEYPV	Q14694-2	741	1
IDDQTVKVINQYQVVKPTAERTAYLLYYRRV	Q14694-2	828	1
FLRFLESPDFQPNIAKKYIDQKFVLALLDLF	Q14738	232	1
MEMNQKLFDDCTQQYKAEKQKGRFRMKEREE	Q14738	489	1
KYKDGTELELKENDIKPLTSFRQRKGGSTSS	Q14739	55	1
LLVHREARDEYHCKKKYGVAWEKYCQRVPYR	Q14739	594	1
RDEYHCKKKYGVAWEKYCQRVPYRIFPYIY-	Q14739	601	1
VSKAQQLAEVEVKKFKQMTEAIGPSTIRDLA	Q14764	796	1
YESELQMPDIMRLITKDLSEPYSIYTYRYFI	Q147X3	233	1
GGNQVSLLNVVMDLKKCCNHPYLFPVAAMEA	Q14839-2	1017	1
VLGFLRDNQLSEVANKFAKATGATQQDANAS	Q14978-2	33	1
ELHANLARALQQVQEKEVRAQKLADDLSTLQ	Q14980	891	1
FYHPSNNGRWLNKLMKLLQRLPNSVVRRLHR	Q14997	355	1
RLPNSVVRRLHRERYKKPSWLTPVPDSHKLT	Q14997	374	1
LAKIFKPLFLQRLQGKESHLDTLSRAQLTQL	Q14CZ7	481	1
ERTEGSLEDWDIAVQKTETRLARVNEQRMKA	Q15020	568	1
TRLARVNEQRMKAAEKEAALVQQEEEKAEQR	Q15020	586	1
VKGRIYQLLAKASYKKAIILTREATGHFQES	Q15021	531	1
DRSLRVDIAEGRKQDKGGFGFRKGGPDDRGM	Q15056	123	1
INFHTILFDQTQRSIKAQLQNFVKEDLRKFK	Q15057	106	1
IVMEGYLFKRASNAFKTWNRRWFSIQNNQLV	Q15057	282	1
KPLTSNCTIQIATPGKGKKSTPKPIPILAAG	Q15061	324	1
TELLQRPGIEDVAVLKKELVQVQTLMDNMTL	Q15075	227	1
GPQEVAVYVQELQKLKSSVNELTQKNQTLTE	Q15075	294	1
EESVSKKNIQATLHQKDLDCQQLQSRLSASE	Q15075	342	1
EATQKLKEELSEVETKYQHLKAEFKQLQQQR	Q15075	387	1
LKEELSEVETKYQHLKAEFKQLQQQREEKEQ	Q15075	392	1
LSEVETKYQHLKAEFKQLQQQREEKEQHGLQ	Q15075	396	1
KEKVTNSTELQHQLDKTKQQHQEQQALQQST	Q15075	485	1
GDKDQKIQNLEALLQKSKENISLLEKEREDL	Q15075	534	1
KDQKIQNLEALLQKSKENISLLEKEREDLYA	Q15075	536	1
ESKEKVSQLDIQIKAKTELLLSAEAAKTAQR	Q15075	647	1
KITTQLDQVTAKLQDKQEHCSQLESHLKEYK	Q15075	700	1
MEKEIVSSTRLDLQKKSEALESIKQKLTKQE	Q15075	791	1
TRLDLQKKSEALESIKQKLTKQEEEKKILKQ	Q15075	799	1
VKMEKEALMTELSTVKDKLSKVSDSLKNSKS	Q15075	859	1
EALMTELSTVKDKLSKVSDSLKNSKSEFEKE	Q15075	864	1
GKAAILDLEKTCKELKHQLQVQMENTLKEQK	Q15075	898	1
QGNINELKQSSEQKKKQIEALQGELKIAVLQ	Q15075	973	1
QEDLISNRNQIGNQNKLIQELKTAKATLEQD	Q15075	1075	1
NRNQIGNQNKLIQELKTAKATLEQDSAKKEQ	Q15075	1081	1
EQQLQERCKALQDIQKEKSLKEKELVNEKSK	Q15075	1110	1
AEIEEIKCRQEKEITKLNEELKSHKLESIKE	Q15075	1142	1
TKLNEELKSHKLESIKEITNLKDAKQLLIQQ	Q15075	1156	1
LKSHKLESIKEITNLKDAKQLLIQQKLELQG	Q15075	1162	1
HKLESIKEITNLKDAKQLLIQQKLELQGKAD	Q15075	1165	1
DAKQLLIQQKLELQGKADSLKAAVEQEKRNQ	Q15075	1178	1
LIQQKLELQGKADSLKAAVEQEKRNQQILKD	Q15075	1183	1
LTMQITALNENLGTVKKEWQSSQRRVSELEK	Q15075	1254	1
RALLERCLKGEGEIEKLQTKVLELQRKLDNT	Q15075	1308	1
GEIEKLQTKVLELQRKLDNTTAAVQELGREN	Q15075	1319	1
GFGYPAMAAINARKMKFALLKGSFSEQGINE	Q15084-2	420	1
LGGAPRLVLLFSGKRKSGKDFVTEALQSRLG	Q15126	19	1
LGADVCAVLRLSGPLKEQYAQEHGLNFQRLL	Q15126	48	1
VPSWSKVNQGLIRMYKAECLEKFPVIQHFKF	Q15257	331	1
QQQLEQEFNQKRAKFKELYLAKEEDLKRQNA	Q15276	47	1
EQERQQHNQLKHTWQKANDQFLESQRLLMRD	Q15276	282	1
QGIQIQEAETRDQVKKLQLMLRQANDQLEKT	Q15276	559	1
KGYAYVEFENPDEAEKALKHMDGGQIDGQEI	Q15287	218	1
ASFRVTTGTSNTTAIKSIEFARKGSCFLINT	Q15291	202	1
GGLNVTLTIRLLMHGKEVGSIIGKKGESVKK	Q15366-3	23	1
IRLLMHGKEVGSIIGKKGESVKKMREESGAR	Q15366-3	31	1
LRLVVPASQCGSLIGKGGCKIKEIRESTGAQ	Q15366-3	115	1
MLESPPKGVTIPYRPKPSSSPVIFAGGQDRY	Q15366-3	181	1
LVELSKAKYSRNIVKKFLMYGSKPQIAEIIR	Q15397	221	1
CFAKTLVEHVGMKNLKSWASVNRGAIILSSL	Q15397	591	1
DNDFEILPPDIGKLTKLQILSLRDNDLISLP	Q15404	158	1
LGVSHVFEYIRSETYKYLYGRHMQANPEPPK	Q15404	243	1
VGIIYPPPEVRNIVDKTASFVARNGPEFEAR	Q15459	55	1
PEFEARIRQNEINNPKFNFLNPNDPYHAYYR	Q15459	80	1
KGPVSIKVQVPNMQDKTEWKLNGQVLVFTLP	Q15459	717	1
KVKIHEATGMPAGKQKLQYEGIFIKDSNSLA	Q15459	756	1
RGAFHTKGYYAAVEAKKERMSKHAQTFGAKQ	Q15477	525	1
EHEYIHNFKLLQASFKRMNVDKVIPVEKLVK	Q15555	126	1
LRRWREHSAFQAPAVKKKPTVTKGRSSKKGT	Q15629	335	1
SSSLEEQKQLTQLINKKEIFIEKLKERSSKL	Q15643	812	1
SSLEEQKQLTQLINKKEIFIEKLKERSSKLQ	Q15643	813	1
SNNKELFYRVNYIGTKNVIETCKEAGVQKLI	Q15738	126	1
KVSDFYDIEERLGSGKFGQVFRLVEKKTRKV	Q15746	1474	1
NRVPSAGDVEKARVLKEEGNELVKKGNHKKA	Q15785	197	1
------MGQTGKKSEKGPVCWRKRVKSEYMR	Q15910-2	10	1
YAPQKKFGPVVAPKPKVNPFRPGDSEPPPAP	Q15942	35	1
VPPPVATPFSSKSSTKPAAGGTAPLPPWKSP	Q15942	188	1
TQPRGPPASSPAPAPKFSPVTPKFTPVASKF	Q15942	265	1
DGSVKGIATNDVGIQKDGAPKATFERGLELH	Q16134	223	1
SGRTMESTKEFFTKHKYFGLKKENVIFFQQG	Q16222	182	1
VVNVYEPQLQHHVAQKKIPYVDTQGQLIKPD	Q16222	356	1
ENMIQMYSNGSSKDRKLHGTAQQLLQDSKTK	Q16513	171	1
PQGRHVKTYEVSLREKEFNKGPWKQENVEAE	Q16531	200	1
LDMQNRLNKVIKSVGKIEHSFWRSFHTERKT	Q16531	1067	1
LIKQIGENLIVPGGVKTIEAHSRMVIPGGID	Q16555	56	1
GTLHVTEGSGRYIPRKPFPDFVYKRIKARSR	Q16555	472	1
FGGFGSVTGKIECEIKINHEGEVNRARYMPQ	Q16576	119	1
AVERRSVNKEHNSNFKAGYIPIDEDRLHKTG	Q16585	41	1
SKGFALVGVGSEASSKKLMDLLPKRELHGQN	Q16630-2	138	1
AAIIAQRPDNPREFFKQQERVASASAGSCDV	Q16643	295	1
VLQKRPVIVKVLSTTKPFEYETPEMEKKIMF	Q16666	214	1
TQTQFFHVKVLNTSLKEKFNGKKIIIISDYL	Q16666	250	1
IVYGVFMLHKKTVNQKTTIYEIQDDRGKMDV	Q16666	330	1
QMSKLISEMHSFIQIKKKTNPRNNDPKSMKL	Q16666	389	1
TLVADVNADRNMEIPKGLIRSASVTPKINQL	Q16666	663	1
MEIPKGLIRSASVTPKINQLCSQTKGSFVNG	Q16666	674	1
HGRLTTINCEEGDKLKLTCFELAPKSGNTGE	Q16666	734	1
LGAQCVIASRKMDVLKATAEQISSQTGNKVH	Q16698	97	1
VLKATAEQISSQTGNKVHAIQCDVRDPDMVQ	Q16698	110	1
GKYGMRFNVIQPGPIKTKGAFSRLDPTGTFE	Q16698	244	1
YGMRFNVIQPGPIKTKGAFSRLDPTGTFEKE	Q16698	246	1
RKYTEQITNEKLAMVKAEPDVKKLEDQLQGG	Q16718	60	1
ATDIAIQAEEIMKLKKQLYNIYAKHTKQSLQ	Q16740	203	1
GVEKFIHVSHLNANIKSSSRYLRNKAVGEKV	Q16795	175	1
IKSSSRYLRNKAVGEKVVRDAFPEAIIVKPS	Q16795	189	1
WLARTDPKDVARVESKTVIVTPSQRDTVQLP	Q16822	108	1
IISFGSGYGGNSLLGKKCFALRIASRLARDE	Q16822	261	1
SAMRSESTAAAEHKGKIIMHDPFAMRPFFGY	Q16822	491	1
KGVAYDVPNPVFLEQKKMLKSGLNIAHFKQH	Q16850	156	1
DLDGFRKLFHRFLQEKGPSVDWGKIQRPPED	Q16851	69	1
GKIQRPPEDSIQPYEKIKARGLPDNISSVLN	Q16851	91	1
CEFVMEVTNKTRADVKGGTLTQYEGKLRLVE	Q16851	291	1
EFPTVPLVKLGSSFTKVQDYLRRFESIPDML	Q16851	438	1
KVQLEPFPEKLLQARKPVQIFERSVYSDRYI	Q16854	135	1
VTKQEDLMREVNTFVKNL-------------	Q16854	275	1
---------MEVKRLKVTELRSELQRRGLDS	Q1KMD3	7	1
AAKPKEPTMVAPRARKEPKEITFLDAKKSLN	Q27J81	625	1
SNEEVAAMIRAGDTTKFDVEVLKQLLKLLPE	Q27J81	666	1
IHSLDHLKYLYHVLTKNTTVTEQNRNLLVET	Q2KHT3	35	1
WFPDNFLIQKIPAAAKLLDRKSLQAIKIHRD	Q2M389	373	1
TFKDEELFPLQVVMKKLDLISELRERVQTQC	Q2M389	586	1
PVFPSSTKKKCPKLNKPQPQPSPLLSTHHTQ	Q2NKX8	749	1
DQHMKLAFSKVLRQTKKNPSNPKDKSTSIRY	Q2TAL8	655	1
KTGRVMLGETNPADSKPGTIRGDFCIQVGRT	Q32Q12	125	1
RLVAMKFLRASEEHLKQHYIDLKDRPFFPGL	Q32Q12	189	1
LRASEEHLKQHYIDLKDRPFFPGLVKYMNSG	Q32Q12	196	1
CIQVGRNIIHGSDSVKSAEKEISLWFKPEEL	Q32Q12	264	1
TTDDIVKVEVWDVVDKGKCKKRGDGLKMEND	Q3YEC7-2	104	1
STTQKIKREEQSLKEKMIISPGRYFLLCHSS	Q460N5	470	1
EIEICYDRVTQHLCLKGPSADVYKAKCEIQE	Q460N5	511	1
EEEDDPDRPIEFSSSKANPHRWSVGHTMGKG	Q4G0I0	56	1
RADGGFRPSRVVVVAKTTRYEFEQQRYRYAE	Q4G0N4	76	1
SYYEISVDDGPWEKQKSSGLNLCTGTGSKAW	Q4G0N4	304	1
DRVIKNCIAQTSAVVKNLREEREKNLDDLTL	Q4VC31	83	1
IELALSYAKTWSKYTKNIVSWVEKKLNLELE	Q52LW3	220	1
CAPECPFPPKLAHRSKSSLTLQWKAPIDNGS	Q53EP0	392	1
LFHPKYTGEDLTCTVKNLKRSTQYKFRLTAS	Q53EP0	536	1
LPPRLECAAAGPQSLKLKWGDSNSKTHAAED	Q53EP0	975	1
TRMAGAIPLVTAGSQKKLQMAEKLGAAAGFN	Q53FA7	176	1
QMAEKLGAAAGFNYKKEDFSEATLKFTKGAG	Q53FA7	194	1
PVTEIQEAHKYMEANKNIGKIVLELPQ----	Q53FA7	321	1
FEKSFTVMELVKIIYKNTPENLHEMAKHNLL	Q53H82	247	1
LGGEPEQRARARAHFKELVNAVATVRVDPAD	Q53LP3	57	1
VNAVATVRVDPADGAKYVHLKKRFCEGPSEP	Q53LP3	75	1
FATQTEGELRVTQILKEKFPRATAIKVTDIS	Q53S33	41	1
LGTSQLHRRKVISLNKQIAQKTKHLEELRAS	Q567U6	324	1
EKLDKEQAALEKIESKADPSILQNLRALVAM	Q567U6	377	1
KENTELVQKLSNYEQKIKESKKHVQETRKQN	Q5JRA6	1240	1
VFFEACGRQAHPVMRKCLQSLCDLRLSPHFP	Q5JTH9	511	1
DLRVTVCQALRTLITKGCQAEADRAEVSRFA	Q5JTH9	671	1
IVGCMGIGATVVLKSKFSAGQFWEDCQQHRV	Q5K4L6	401	1
AFTNTATATEEDVKMKFSNEVFRFASACMNS	Q5K651	214	1
IKMQNYNNKIWEQSKKFSLFVRDGTSSKDIT	Q5K651	338	1
NEYKLALKNYIPYLTKLKFSLKKSFDFFDEY	Q5K651	1259	1
----------MPDPAKSAPAPKKGSKKAVTK	Q5QNW6-2	6	1
TKVQKKDGKKRKRSRKESYSVYVYKVLKQVH	Q5QNW6-2	35	1
RSRKESYSVYVYKVLKQVHPDTGISSKAMGI	Q5QNW6-2	47	1
EIQTAVRLLLPGELAKHAVSEGTKAVTKYTS	Q5QNW6-2	109	1
ELAKHAVSEGTKAVTKYTSSKLIGPILWK--	Q5QNW6-2	121	1
KEAVSRILYSFCTAFKRSSRQVSDVKDSVIP	Q5R372-3	252	1
RSALRELSQIEAELNKHWRRLLEGLSYYKPP	Q5SRE5	38	1
QLSTNGTAQTPSASRKSLDAPSWPGVYRLSM	Q5SRE5	1386	1
KSGASVVAIRKYIIHKYPSLELERRGYLLKQ	Q5SSJ5	190	1
ASYSLIRKYVSQYYPKLRVDIRPQLLKNALQ	Q5SSJ5	291	1
QYYPKLRVDIRPQLLKNALQRAVERGQLEQI	Q5SSJ5	302	1
PPKEEQSENLKHPKAKLDNLDEEWATEHACQ	Q5SWX8	63	1
PFTHLRTPQKMVYYGKPSCKNNYENYIDIVK	Q5SY16	376	1
SGGDERKARMHERIAKQYQDAIRAHRAGRKV	Q5T0F9	419	1
PQKKIVVEFSSPNVAKKFHVGHLRSTIIGNF	Q5T160	138	1
YVQVNKEAADDKSVAKAAQEFFQRLELGDVQ	Q5T160	221	1
YNFDTMIYVTDKGQKKHFQQVFQMLKIMGYD	Q5T160	352	1
VSILQHLLRFDEVLYKSSQDFQPRHIVSYLL	Q5T160	511	1
TLSHLAAVAHKTLQIKDSPPEVAGARLHLFK	Q5T160	542	1
TPGATVLTASGQTVGKFRAGQGNVGLALLWS	Q5T440	309	1
FLILNLSPTALADKGKEKDPLAALRVRDILS	Q5T4S7-2	434	1
NNPEVPFCYIKLSSIKVDTRYTTTQQVVKLI	Q5T4S7-2	3551	1
EDRKKAVSNINTLLDKADRVYHQLMGHRPQL	Q5T4S7-2	3745	1
IGDGAGFKVAMGAFDKTRPVVAAGAVGLAQR	Q5T4U5	312	1
----MVLDLDLFRVDKGGDPALIRETQEKRF	Q5T5C7	12	1
RFRADNLNKLKNLCSKTIGEKMKKKEPVGDD	Q5T5C7	62	1
MRAILRIEVEAVRFLKEEPHKLDSLLKRVRS	Q5T5P2	794	1
EADAFLRKRATEEISKDLRATLNAFLYHMGQ	Q5T9A4	427	1
FDFWKDIVAAIQHNYKMSAFKENCGIYFPEI	Q5TFE4	171	1
[truncated: 74,057 more rows]

## Sheet: Independent test dataset
Table S1 List of peptides included in the dataset for independent test
Note: Each peptide listed contains 31 amino acid residues with K in the center.
UniProt ID inidcates the protein in the Uniprot database, which the peptide is derived from.
Position inidcates the location of the K in the center of the peptide in the original protein sequence.
Sample label as "1" means the K in the center of the peptide is experimentally verfied to be malonylated; otherwise, "0" is set to the K.
Peptide	UniProt ID	Position	Sample label
KLLQSIGQAPESISEKELKLLCSNSAFLRVV	A6NCK0	378	1
LAQIRTFTEMDSHEEKVFRAVRETQEREAKA	B0YIW6	183	1
VAPAPARPSGPSKALKLGAKGKEVDNFVDKL	B0YIW6	268	1
LKLGAKGKEVDNFVDKLKSEGETIMSSSMGK	B0YIW6	282	1
KLFTAESLIGLKNPEKSFPVNSDVGVLKWRL	B0YIW6	392	1
VSFVSKKNYCNIQVTKVTQVDGNSPVRFSTE	B0YIW6	526	1
ANVIVDHSLQDCVFSKEAGRMCYAIIQAESK	B4DUM7	53	1
KTTFVKRHLTGEFEKKYVATLGVEVHPLVFH	B5MDF5	38	1
VEVHPLVFHTNRGPIKFNVWDTAGQEKFGGL	B5MDF5	60	1
QCAIIMFDVTSRVTYKNVPNWHRDLVRVCEN	B5MDF5	116	1
CENIPIVLCGNKVDIKDRKVKAKSIVFHRKK	B5MDF5	144	1
LCGNKVDIKDRKVKAKSIVFHRKKNLQYYDI	B5MDF5	151	1
IKDRKVKAKSIVFHRKKNLQYYDISAKSNYN	B5MDF5	158	1
KDRKVKAKSIVFHRKKNLQYYDISAKSNYNF	B5MDF5	159	1
AVVGYEDGTIRIWDLKQGSPIHVLKGTEGHQ	C9JEH3	246	1
YKKLIEYYKNGDLSFKYVKTFNMDEYVGLPR	D6RFF8	85	1
CAELEEELKTVTNNLKSLEAQAEKYSQKEDR	D9YZV3	205	1
NLTDPMFRGIYRGVQKHQDDLQDVIGRAVEI	E5RG17	27	1
DLQDVIGRAVEIGVKKFMITGGNLQDSKDAL	E5RG17	46	1
SEKLMIETDAPWCGVKSTHAGSKYIRTAFPT	E5RG17	265	1
MTCGGCAEAVSRVLNKLGGVKYDIDLPNKKV	E5RIM7	30	1
IESEHSMDTLLATLKKTGKTVSYLGLE----	E5RIM7	62	1
EHSMDTLLATLKKTGKTVSYLGLE-------	E5RIM7	65	1
VGSGPAGFYTAQHLLKHPQAHVDIYEKQPVP	E7EQC1	59	1
ILLTPPEHLERTDITKAALGVLRQSRVKTVW	E7EQC1	209	1
GYKSRPVDPSVPFDSKLGVIPNVEGRVMDVP	E7EQC1	376	1
ITVDGNICTGKGKLAKEIAEKLGFKHFPEAG	E7ESZ7	75	1
NICTGKGKLAKEIAEKLGFKHFPEAGIHYPD	E7ESZ7	80	1
KITSAYLQDIENAYKKTFLPEMSEKCEVLQY	E7ESZ7	243	1
FGDYHPLKPITVTESKTKKVNRKGSTSSTSS	E7EWW0	133	1
EELNQSLKDAWASDQKVKALKIVIQCSKLLS	E7EWW0	293	1
SLKDAWASDQKVKALKIVIQCSKLLSDTSVI	E7EWW0	298	1
VKNSLDDSAKKVLLEKYKYVENFGLIDGRLT	E9PI68	102	1
DDIWQLSSSLKRFDDKYTLKLTFISGRTKQQ	E9PI68	200	1
FISGRTKQQREAEFTKSIAKFFDHSGTLVMD	E9PI68	222	1
RTKQQREAEFTKSIAKFFDHSGTLVMDAYEP	E9PI68	226	1
ATNFLAHEKIWFDKFKYDDAERRFYEQMNGP	E9PRY8	433	1
QQAISKLEARLNVLEKSSPGHRATAPQTQHV	E9PRY8	533	1
ERYAKIVEIPFNSTNKYQLSIHKNPNTSEPQ	F5H3A1	487	1
LHIPHRCNSLPAKFKKLLVPGKIQHILCTGN	F8VXU5	56	1
HAFAVQQLRKSGKNAKITIRRKKKVQIPVSR	G3V1L9	103	1
FMPDGATLAIGSSRGKIYQYDLRMLKSPVKT	G3V3F1	271	1
RTIHSYQGQIISHEKKAHDNWLAARNAERNL	G3V599	994	1
AYNITPLRRATVECVKDQFGFINYEVGDSKK	G5E9Q2	682	1
VADYFKQIGIIKTNKKTGQPMINLYTDRETG	H3BPE7	317	1
QREAARIHNHLPEIQKFSSRIREAKLAGDHI	J3KNA0	238	1
LEALLDDSKELQRRFKAVSAKSKEDLVSQGF	J3KR44	116	1
WEEAIFDKSTGKVVLKTFSLYKKLLTLFRAG	J3KSJ5	81	1
REPVFQRPRVRYGKAKAPIQDIWYHEDRIRA	J3QLR8	57	1
APIQDIWYHEDRIRAKFYSVYGSGQRAFDLF	J3QLR8	73	1
LFNPNFKSTCQRFVEKYTELQKLGETDEEKL	J3QLR8	102	1
ASLPTGEGSISHEEQKSVRLQARELESREAE	J3QTA6	133	1
WNGWGYNDSKFIFNKKGQIELTGKRYPLSGM	O00116	108	1
QLLESKTYHALSNLPKARAALTSARTTANAI	O00231-2	185	1
DPQISYMISAWARMCKILGKEFQQYLPVVMG	O00410-3	631	1
PPHLRNREATKGFYDKDSSGWSSSKDKDAYS	O00571	55	1
GFYDKDSSGWSSSKDKDAYSSFGSRSDSRGK	O00571	66	1
KDAYSSFGSRSDSRGKSSFFSDRGSGSRGRF	O00571	81	1
EALRAMKENGRYGRRKQYPISLVLAPTRELA	O00571	264	1
SQRDREEALHQFRSGKSPILVATAVAARGLD	O00571	491	1
KEKVQIQRQKIRSDFKNLQCFLHEEEKSYLW	O00635	184	1
GVLAVTCAQEGVIRVKPQVSESKL-------	O14734	311	1
LVLGARLSGATIRIFKHNNMQSLEKLLKDAI	O15270	281	1
RIFKHNNMQSLEKLLKDAIVYGQPRTRRPWK	O15270	293	1
IKSQRVQNKLGVVFEKEKDRTQRKDFIFVSA	O15357	383	1
KLGVVFEKEKDRTQRKDFIFVSARKREAFCQ	O15357	391	1
PSVSRGSQEPRSGSRKPAFTEASCPLSRLFE	O15357	918	1
SSSFKAADLQLEMTQKPHKKPGPGEPLVFGK	O15382	44	1
QTWGEFRVVERTITMKQLLRALEEGRVREVF	O15382	321	1
MENGPELILRFQKELKEIQYGIRAHEWMFPV	O15382	377	1
EGPHLYYVDPVNKVLKGEIPWSQELRPEAKN	O15530	495	1
GTQNKRKIALEDVPEKQKNLEEGHSSTVAAH	O43148-2	137	1
SSRFEDVRTFLRAVTKLGFKIVSKDLTNSHF	O43159	409	1
TKTKAPDDLVAPVVKKPHIYYGSLEEKERER	O43172	27	1
GLHRFIVDLTVQEKEKYLNVSRWFCHIQHYP	O43324	138	1
VEESVTGVHRLYQLSKAGKLCVPAMNVNDSV	O43865	267	1
SVTGVHRLYQLSKAGKLCVPAMNVNDSVTKQ	O43865	270	1
GQSAGPQHTEAETIQKLCDRVASSTLLDDRR	O60763-2	25	1
YFNDNSLESYMKEKLKQLIEKRIGKENFIEK	O60763-2	576	1
SPEYMIFDHEFTKLVKELEGVITKAIYKSSE	O60763-2	629	1
HEFTKLVKELEGVITKAIYKSSEEDKKEEEV	O60763-2	637	1
TTDVEGRLSALLQETKELKNEIKALSEERTA	O60763-2	869	1
VSEARKRKNRRLKQAKEEAQAEIEQYRLQRE	O75348	37	1
SSTSPNLQKAIDLASKAAQEDKAGNYEEALQ	O75351	17	1
KYEAQGDKAKQSIRAKCTEYLDRAEKLKEYL	O75351	61	1
KWSDVAGLEGAKEALKEAVILPIKFPHLFTG	O75351	147	1
AMKMIINDPRYSALAKLSEKKQAFNAYKVQT	O75400	433	1
TEVKIPKPRGRPKMVKQPCPSESDIITEEDK	O75475	201	1
KHTEMITTLKKIRRFKVSQVIMEKSTMLYNK	O75475	407	1
EYEKGRTPNPDIVCNKHIKFSCFFHYAVDNL	O75648	103	1
TSLEDEEVFEQKHVKKPEGLFRNRFEVRNAV	O75648	146	1
FEFQADAFAKKLGKAKDLYSALIKLNKDNLG	O75844	429	1
WHYSHPPLLERLQALKTMKQH----------	O75844	470	1
NWNIPVHKWCIRHFYKPMLRRGSSKWMARTG	O75907	391	1
DWLVLAAKQGRREAVKLLRRCLADRRGITSE	O76024	143	1
KNEKYLGFGTPSNLGKGRRAAAAADLANRSG	O76031	449	1
LFYTIAEGQEKIPVHKFITALKSTGLRTSDP	O94925	158	1
EGQEKIPVHKFITALKSTGLRTSDPRLKECM	O94925	164	1
TALKSTGLRTSDPRLKECMDMLRLTLQTTSD	O94925	176	1
HIDELYESAKKQSGGKVADYIPQLAKFSPDL	O94925	245	1
SVCTVDGQRHSTGDTKVPFCLQSCVKPLKYA	O94925	279	1
AVNDLGTEYVHRYVGKEPSGLRFNKLFLNED	O94925	311	1
ERESGDRNFAIGYYLKEKKCFPEGTDMVGIL	O94925	396	1
KLRLQQLRELRRRWLKDQELSPREPVLPPQK	O95139	24	1
VLPPQKMGPMEKFWNKFLENKSPWRKMVHGV	O95139	49	1
KMGPMEKFWNKFLENKSPWRKMVHGVYKKSI	O95139	54	1
QTAESENRSYEGTLYKKGAFMKPWKARWFVL	O95248-4	1796	1
ENKNLDLEPCTGFQRKLIYQTLSWKYPKGIH	O95453	211	1
FKEMTTCVFPRLLDTKLMASTQPFKDIINNT	O95453	326	1
GSFLSPPKIHVSARSKLIEPFFNKLFLMRVM	O95453	413	1
IRNCKSKEAEIKRINKELANIRSKFKGDKAL	O95782	35	1
INKELANIRSKFKGDKALDGYSKKKYVCKLL	O95782	48	1
VNSNSELIRLINNAIKNDLASRNPTFMCLAL	O95782	117	1
DSVKQSAALCLLRLYKASPDLVPMGEWTARV	O95782	177	1
RAADLLYAMCDRSNAKQIVSEMLRYLETADY	O95782	403	1
VVHPGDLQTQLAVQTKRVAAQVDGGAQVQQV	O95782	810	1
DLGIVEKTCATDLQTKADRLAQMSICSSLAR	O95861	49	1
IEGKASAYVFASPGCKKWDTCAPEVILHAVG	O95861	244	1
WLKNLNHVSYGRLTFKYERDSNYHLLMSVQE	P00367	457	1
HLLMSVQESLERKFGKHGGTIPIVPTAEFQD	P00367	480	1
VPTAEFQDRISGASEKDIVHSGLAYTMERSA	P00367	503	1
YTMERSARQIMRTAMKYNLGLDLRTAAYVNA	P00367	527	1
KTYSTSFTPMYHAVTKRKTKCVMKMVCANKE	P00390	456	1
ILGVTEAFKRDTNSKKMNLGVGAYRDDNGKP	P00505	59	1
KKMNLGVGAYRDDNGKPYVLPSVRKAEAQIA	P00505	73	1
YRDDNGKPYVLPSVRKAEAQIAAKNLDKEYL	P00505	82	1
YVLPSVRKAEAQIAAKNLDKEYLPIGGLAEF	P00505	90	1
KASAELALGENSEVLKSGRFVTVQTISGTGA	P00505	122	1
FLQRFFKFSRDVFLPKPTWGNHTPIFRDAGM	P00505	159	1
CAHNPTGVDPRPEQWKEIATVVKKRNLFAFF	P00505	227	1
MGLYGERVGAFTMVCKDADEAKRVESQLKIL	P00505	296	1
RVGAFTMVCKDADEAKRVESQLKILIRPMYS	P00505	302	1
VCKDADEAKRVESQLKILIRPMYSNPPLNGA	P00505	309	1
GARIAAAILNTPDLRKQWLQEVKVMADRIIG	P00505	338	1
EQVERLIKEFSIYMTKDGRISVAGVTSSNVG	P00505	404	1
NVNQSLLELHKLATDKNDPHLCDFIETHYLN	P02794	125	1
-----------MGKVKVGVNGFGRIGRLVTR	P04406	5	1
MFQYDSTHGKFHGTVKAENGKLVINGNPITI	P04406	61	1
AEYVVESTGVFTTMEKAGAHLQGGAKRVIIS	P04406	107	1
PSADAPMFVMGVNHEKYDNSLKIISNASCTT	P04406	139	1
MFVMGVNHEKYDNSLKIISNASCTTNCLAPL	P04406	145	1
HAITATQKTVDGPSGKLWRDGRGALQNIIPA	P04406	194	1
RGALQNIIPASTGAAKAVGKVIPELNGKLTG	P04406	215	1
QNIIPASTGAAKAVGKVIPELNGKLTGMAFR	P04406	219	1
PTANVSVVDLTCRLEKPAKYDDIKKVVKQAS	P04406	251	1
RLEKPAKYDDIKKVVKQASEGPLKGILGYTE	P04406	263	1
GYSNRVVDLMAHMASKE--------------	P04406	334	1
NSNDEDIHTANERRLKELIGATAGKLHTGRS	P04424	97	1
RKAIRGHLENNPALEKLLPHIRGNVGFVFTK	P05388	77	1
DEKNKRGGRWLITLNKQQRRSDLDRFWLETR	P06730-2	119	1
DYSDDVCGAVVNVRAKGDKIAIWTTECENRE	P06730-2	190	1
PKIVIGYQSHADTATKSGSTTKNRFVV----	P06730-2	237	1
YLFGCELKADKDYHFKVDNDENEHQLSLRTV	P06748	32	1
EDEEEEDVKLLSISGKRSAPGGGSKVPQKKV	P06748	141	1
GQESFKKQEKTPKTPKGPSSVEDIKAKMQAS	P06748	239	1
KTPKTPKGPSSVEDIKAKMQASIEKGGSLPK	P06748	248	1
SSVEDIKAKMQASIEKGGSLPKVEAKFINYV	P06748	257	1
QASIEKGGSLPKVEAKFINYVKNCFRMTDQE	P06748	267	1
GGSLPKVEAKFINYVKNCFRMTDQEAIQDLW	P06748	273	1
MIPCEKVSTLPAITLKLGGKGYKLSPEDYTL	P07339	341	1
EFTRLEICNLTPDALKSRTIRKWNTTLYEGT	P07384	359	1
TILNRIISKHKDLRTKGFSLESCRSMVNLMD	P07384	583	1
ASYSLEYGKAELEIQKDALEPGQRVVVVDDL	P07741	114	1
IRYESLTDPSKLDSGKELHINLIPNKQDRTL	P07900-2	196	1
KLDSGKELHINLIPNKQDRTLTIVDTGIGMT	P07900-2	206	1
QQSKILKVIRKNLVKKCLELFTELAEDKENY	P07900-2	541	1
AEDKENYKKFYEQFSKNIKLGIHEDSQNRKK	P07900-2	565	1
KNIKLGIHEDSQNRKKLSELLRYYTSASGDE	P07900-2	580	1
MVSLKDYCTRMKENQKHIYYITGETKDQVAN	P07900-2	611	1
PEDEEEKKKQEEKKTKFENLCKIMKDILEKK	P07900-2	689	1
KKKQEEKKTKFENLCKIMKDILEKKVEKVVV	P07900-2	695	1
QEEKKTKFENLCKIMKDILEKKVEKVVVSNR	P07900-2	698	1
TKFENLCKIMKDILEKKVEKVVVSNRLVTSP	P07900-2	703	1
AQALRDNSTMGYMAAKKHLEINPDHSIIETL	P07900-2	753	1
QALRDNSTMGYMAAKKHLEINPDHSIIETLR	P07900-2	754	1
LKYYRMMQTVRRMELKADQLYKQKIIRGFCH	P08559-4	115	1
MQTVRRMELKADQLYKQKIIRGFCHLCDGQE	P08559-4	121	1
MGTSVERAAASTDYYKRGDFIPGLRVDGMDI	P08559-4	282	1
GVSYRTREEIQEVRSKSDPIMLLKDRMVNSN	P08559-4	351	1
EIQEVRSKSDPIMLLKDRMVNSNLASVEELK	P08559-4	359	1
IVGYARSRLTVADIRKQSEPFFKATPEEKLK	P11413-2	82	1
RLTVADIRKQSEPFFKATPEEKLKLEDFFAR	P11413-2	89	1
ESELDLTYGNRYKNVKLPDAYERLILDVFCG	P11413-2	478	1
YIYGSRGPTEADELMKRVGFQYEGTYKWVNP	P11413-2	543	1
LKKNRDYPLASKDAKKQLLCGAAIGTHEDDK	P12268	242	1
RLKKYRGMGSLDAMDKHLSSQNRYFSEADKI	P12268	422	1
DKHLSSQNRYFSEADKIKVAQGVSGAVQDKG	P12268	436	1
HLSSQNRYFSEADKIKVAQGVSGAVQDKGSI	P12268	438	1
SAQVEGGVHSLHSYEKRLF------------	P12268	511	1
ESVPLLKSLEVSERMKIVDVIGEKIYKDGER	P13861	272	1
SGEVSILIRSRTKSNKDGGNQEVEIARCHKG	P13861	318	1
VRLSQQLDKVVTTNYKPVANHQYNIEYERKK	P13984	154	1
IARLKEVLEYNAIGGKYNRGLTVVVAFRELV	P14324	123	1
--------MTVGKSSKMLQHIDYRMRCILQD	P14678-3	8	1
SCKDREVNAVDSEHEKNVMNDAWRLFQLEKA	P14735	192	1
FQEEHLKQLYKIVPIKDIRNLYVTFPIPDLQ	P14735	308	1
KQAVSASGKWLDGIRKWYYNAAGFNKLGLMR	P14927	19	1
GQTLAGGNNWPLRGRKWSLWEGGVRGVGFVA	P15848	318	1
VCIAVNSRRRCGQKKKLVINSGNGAVEDRKP	P16070	681	1
NGEASKSQEMVHLVNKESSETPDQFMTADET	P16070	715	1
PRFNENNRRVIVCNTKLDNNWGREERQSVFP	P17931	176	1
WGREERQSVFPFESGKPFKIQVLVEPDHFKV	P17931	196	1
AVNDAHLLQYNHRVKKLNEISKLGISGDIDL	P17931	227	1
GPTSQGERMQILQNFKHNPKINTIFISKVGD	P19447	597	1
TRRLEPVVSDAIYDSKAPNASNLKIVRMDRT	P19838-2	244	1
SDAIYDSKAPNASNLKIVRMDRTAGCVTGGE	P19838-2	252	1
VTGGEEIYLLCDKVQKDDIQIRFYEEEENGG	P19838-2	278	1
IMREKNPDMVAGEKRKFVMKPPQVVRVGTKK	P20042	201	1
KNPDMVAGEKRKFVMKPPQVVRVGTKKTSFV	P20042	205	1
KFVMKPPQVVRVGTKKTSFVNFTDICKLLHR	P20042	216	1
IDGNNQLVIKGRFQQKQIENVLRRYIKEYVT	P20042	265	1
YVTCHTCRSPDTILQKDTRLYFLQCETCHSR	P20042	293	1
CSVASIKTGFQAVTGKRAQLRAKAN------	P20042	324	1
AIPVSQQMEGPHLPNKKKHKKQAVKTEPEKK	P20810-6	106	1
SAGGESVAGITAISGKPGDKKKEKKSLTPAV	P20810-6	206	1
KKEKKSLTPAVPVESKPDKPSGKSGMDAALD	P20810-6	226	1
KKSLTPAVPVESKPDKPSGKSGMDAALDDLI	P20810-6	229	1
LAVSRNYLSQPRLTYKTVSGVNGPLVILDHV	P21281	48	1
KAVVQVFEGTSGIDAKKTSCEFTGDILRTPV	P21281	108	1
AVVQVFEGTSGIDAKKTSCEFTGDILRTPVS	P21281	109	1
DFPALVVKASGLAAGKGVIVAKSKEEACKAV	P22102	156	1
IDIVISNKAAVAGLDKAERAGIPTRVINHKL	P22102	852	1
LIRNEKGEVEQEKLDKIWPKLRVLARSSPTD	P23634	745	1
ERSTEIGKLLSSYLQKKSDVEDHSVHLLFSA	P23919	59	1
RSTEIGKLLSSYLQKKSDVEDHSVHLLFSAN	P23919	60	1
DIRVLSEDAIRTATEKPLGELWK--------	P23919	205	1
ENCMYQACPTQDCNKKVIDQQNGLYRCEKCD	P27694	489	1
RVRVKVETYNDESRIKATVMDVKPVDYREYG	P27694	588	1
LEYRQRWDEAFRKFLKGLASRKPLVLCGDLN	P27695	197	1
PYAYTFWTYMMNARSKNVGWRLDYFLLSHSL	P27695	276	1
PLVLAAANVVRNISYKYREDLSAHLMVAGWD	P28065	109	1
HICGGKTEMEIAKLLKENTTLLKLGYHFELA	P29536	442	1
--------MEQVNELKEKGNKALSVGNIDDA	P31948	8	1
YAKKGDYQKAYEDGCKTVDLKPDWGKGYSRK	P31948	63	1
DYQKAYEDGCKTVDLKPDWGKGYSRKAAALE	P31948	68	1
YEDGCKTVDLKPDWGKGYSRKAAALEFLNRF	P31948	73	1
KTVDLKPDWGKGYSRKAAALEFLNRFEEAKR	P31948	78	1
LNRFEEAKRTYEEGLKHEANNPQLKEGLQNM	P31948	100	1
MEEDLPENKKQALKEKELGNDAYKKKDFDTA	P31948	229	1
AYARIGNSYFKEEKYKDAIHFYNKSLAEHRT	P31948	317	1
YFKEEKYKDAIHFYNKSLAEHRTPDVLKKCQ	P31948	325	1
QERLAYINPDLALEEKNKGNECFQKGDYPQA	P31948	364	1
ECIQLEPTFIKGYTRKAAALEAMKDYTKAMD	P31948	434	1
FIKGYTRKAAALEAMKDYTKAMDVYQKALDL	P31948	442	1
AMDVYQKALDLDSSCKEAADGYQRCMMAQYN	P31948	462	1
IMSDPAMRLILEQMQKDPQALSEHLKNPVIA	P31948	513	1
LEQMQKDPQALSEHLKNPVIAQKIQKLMDVG	P31948	523	1
GNLGGGVVTIERSKSKITVTSEVPFSKRYLK	P35268	69	1
NGGCALTTFSVLEGEKNNHRAKDLRAPPEQG	P35610	104	1
QVSSLQREPFTIAQGKGQKLCEIERIHFFLS	P35659	84	1
SLKKNVGQFSGFPFEKGSVQYKKKEEMLKKF	P35659	137	1
ASANLEEVTMKQICKKVYENYPTYDLTERKD	P35659	349	1
SSDRGLCGAIHSSIAKQMKSEVATLTAAGKE	P36542	112	1
RGLCGAIHSSIAKQMKSEVATLTAAGKEVML	P36542	115	1
GILYRTHSDQFLVAFKEVGRKPPTFGDASVI	P36542	154	1
VSISVVHGNLSEEAAKQMRSRGKVLKTKDGK	P36551	220	1
RGRYVEFNLLYDRGTKFGLFTPGSRIESILM	P36551	404	1
--MACARPLISVYSEKGESSGKNVTLPAVFK	P36578	14	1
RPLISVYSEKGESSGKNVTLPAVFKAPIRPD	P36578	20	1
LPMHKMINTDLSRILKSPEIQRALRAPRKKI	P36578	294	1
LRVDKAAAAAAALQAKSDEKAAVAGKKPVVG	P36578	364	1
IPKKGTVEGFEPADNKCLLRATDGKKKISTV	P37108	55	1
RATDGKKKISTVVSSKEVNKFQMAYSNLLRA	P37108	74	1
YAELLEEHRNSQKQMKLLQKKQSQLVQEKDH	P40222	211	1
GSSALLTRTHINYGVKGDVAVVRINSPNSKV	P40939	46	1
VKGDVAVVRINSPNSKVNTLSKELHSEFSEV	P40939	60	1
EVAISCQYRIATKDRKTVLGTPEVLLGALPG	P40939	166	1
DMMLTGRSIRADRAKKMGLVDQLVEPLGPGL	P40939	214	1
FVRQQVYKKVEEKVRKQTKGLYPAPLKIIDV	P40939	292	1
QQVYKKVEEKVRKQTKGLYPAPLKIIDVVKT	P40939	295	1
EKVRKQTKGLYPAPLKIIDVVKTGIEQGSDA	P40939	303	1
GIEQGSDAGYLCESQKFGELVMTKESKALMG	P40939	326	1
GYLCESQKFGELVMTKESKALMGLYHGQVLC	P40939	334	1
CESQKFGELVMTKESKALMGLYHGQVLCKKN	P40939	337	1
ESKALMGLYHGQVLCKKNKFGAPQKDVKHLA	P40939	350	1
HGQVLCKKNKFGAPQKDVKHLAILGAGLMGA	P40939	359	1
GAGLMGAGIAQVSVDKGLKTILKDATLTALD	P40939	383	1
LMGAGIAQVSVDKGLKTILKDATLTALDRGQ	P40939	386	1
DATLTALDRGQQQVFKGLNDKVKKKALTSFE	P40939	406	1
ALDRGQQQVFKGLNDKVKKKALTSFERDSIF	P40939	411	1
DRGQQQVFKGLNDKVKKKALTSFERDSIFSN	P40939	413	1
RGQQQVFKGLNDKVKKKALTSFERDSIFSNL	P40939	414	1
GQQQVFKGLNDKVKKKALTSFERDSIFSNLT	P40939	415	1
RPEKVIGMHYFSPVDKMQLLEIITTEKTSKD	P40939	505	1
DKMQLLEIITTEKTSKDTSASAVAVGLKQGK	P40939	519	1
KTSKDTSASAVAVGLKQGKVIIVVKDGPGFY	P40939	531	1
MMSEVIRILQEGVDPKKLDSLTTSFGFPVGA	P40939	569	1
EVGVDVAKHVAEDLGKVFGERFGGGNPELLT	P40939	605	1
GRKSGKGFYIYQEGVKRKDLNSDMDSILASL	P40939	644	1
KSGKGFYIYQEGVKRKDLNSDMDSILASLKL	P40939	646	1
CLGGPFRFVDLYGAQKIVDRLKKYEAAYGKQ	P40939	728	1
QKIVDRLKKYEAAYGKQFTPCQLLADHANSP	P40939	742	1
LRLAVRQQGDLVRKLKEDKAPQVDVDKAVAE	P41250	82	1
VRKLKEDKAPQVDVDKAVAELKARKRVLEAK	P41250	93	1
DKAPQVDVDKAVAELKARKRVLEAKELALQP	P41250	99	1
KAVAELKARKRVLEAKELALQPKDDIVDRAK	P41250	108	1
ARKRVLEAKELALQPKDDIVDRAKMEDTLKR	P41250	115	1
MLTPEPVLKTSGHVDKFADFMVKDVKNGECF	P41250	197	1
SGHVDKFADFMVKDVKNGECFRADHLLKAHL	P41250	207	1
KDVKNGECFRADHLLKAHLQKLMSDKKCSVE	P41250	219	1
GECFRADHLLKAHLQKLMSDKKCSVEKKSEM	P41250	224	1
ADRSCYDLSCHARATKVPLVAEKPLKEPKTV	P41250	477	1
HARATKVPLVAEKPLKEPKTVNVVQFEPSKG	P41250	487	1
LKEPKTVNVVQFEPSKGAIGKAYKKDAKLVM	P41250	501	1
TEGKTFQLTKDMINVKRFQKTLYVEEVVPNV	P41250	559	1
DVEARYPLFEGQETGKKETIEE---------	P41250	733	1
FLVEKQPPQVLKTQTKFQAGVRFLLGLRFLG	P42226	288	1
VQDGIAPRMFKALIGKGHPEFSTNRQQDAQE	P45974	423	1
HHARVLIRQRHIRVRKQVVNIPSFIVRLDSQ	P46781	139	1
QVVNIPSFIVRLDSQKHIDFSLRSPYGGGRP	P46781	155	1
VVKMSPIERLEHAFSKAQTYLGIEKLLDPED	P46939	217	1
SPEELESAVEEMKRAKEDVLQKEVRVKILKD	P46939	1172	1
VLQKEVRVKILKDNIKLLAAKVPSGGQELTS	P46939	1190	1
LKVLYNDLGAQVTEGKQDLERASQLARKMKK	P46939	1536	1
NDIFKSIDGNRQKMVKALGNSEEATMLQHRL	P46939	2518	1
DLSSQLSPLDLHPSLKMSRQLDDLNMRWKLL	P46939	2769	1
LEEEQRNLQVEYEQLKDQHLRRGLPVGSPPE	P46939	3285	1
QRRLAAVALINAAIQKGVAEKTVLELMNPEA	P46940	401	1
KKKKLAVGDNNSKWVKHWVKGGYYYYHNLET	P46940	687	1
DLNLMDIKIGLLVKNKITLQDVVSHSKKLTK	P46940	924	1
LVKNKITLQDVVSHSKKLTKKNKEQLSDMMM	P46940	935	1
YASNQREEYLLLRLFKTALQEEIKSKVDQIQ	P46940	1027	1
LRQILAPVVKEIMDDKSLNIKTDPVDIYKSW	P46940	1083	1
APVVKEIMDDKSLNIKTDPVDIYKSWVNQME	P46940	1088	1
GQLTTDQRRNLGSIAKMLQHAASNKMFLGDN	P46940	1230	1
QTGLKKLTELGTVDPKNKYQELINDIARDIR	P46940	1475	1
ATFYGEQVDYYKSYIKTCLDNLASKGKVSKK	P46940	1532	1
YYKSYIKTCLDNLASKGKVSKKPREMKGKKS	P46940	1541	1
KPREMKGKKSKKISLKYTAARLHEKGVLLEI	P46940	1562	1
LRQVFEGQNRIHLEIKQLNRQLDMILDEQRR	P49257	346	1
KIEKFHSQLMRLMVAKEARNVTMETE-----	P49458	76	1
TVAQRLKFRLNLYELKEGRQIKPYTLMSMVA	P49720	77	1
APEQPVTLRASLRDEKGALFQAHARYRADTL	P49753	104	1
HYWKKVLPLLKIIKKKNSIPEPIDPLFKHFH	P49792	619	1
DVESKEWKERGIGNVKILRHKTSGKIRLLMR	P49792	1220	1
SDFSDGDAKLEQLAAKFKTPELAEEFKQKFE	P49792	2125	1
WRLKGSLSRGDWYKTKEILLKGPDWILGEIK	P49821	66	1
GGAGFPTGLKWSFMNKPSDGRPKYLVVNADE	P49821	104	1
PAAAAAPGTAEKLSPKAATLAERSAGLAFSL	P50454	39	1
PHHVEPLERLEKLLTKEQLKIWMGKMQKKAV	P50454	287	1
EPLERLEKLLTKEQLKIWMGKMQKKAVAISL	P50454	291	1
LEKLLTKEQLKIWMGKMQKKAVAISLPKGVV	P50454	296	1
KHLAGLGLTEAIDKNKADLSRMSGKKDLYLA	P50454	334	1
DITNTDTFARAKNWVKELQRQASPNIVIALA	P51148-2	150	1
EENDQLKKGAAVDGGKLDVGNAEVKLEEENR	P51572-2	234	1
VGNAEVKLEEENRSLKADLQKLKDELASTKQ	P51572-2	252	1
VKLEEENRSLKADLQKLKDELASTKQKLEKA	P51572-2	257	1
LEEENRSLKADLQKLKDELASTKQKLEKAEN	P51572-2	259	1
QKLKDELASTKQKLEKAENQVLAMRKQSEGL	P51572-2	271	1
AQHTPSLPAESPRPLKLRSILDMSPFTVTDH	P51790	750	1
DPTVDKEVEIRKKVLKIYNKREEDFPSLREY	P51948	80	1
FALTGVQPARQKVMVKGGTLKDDDWGNIKIK	P54578	49	1
MVKGGTLKDDDWGNIKIKNGMTLLMMGSADA	P54578	62	1
DANECWIQMMRVLQQKLEAIEDDSVKETDSS	P54578	214	1
YLFTGLKLRLQEEITKQSPTLQRNALYIKSS	P54578	300	1
IDQAKYQRWLIKNKMKAFYAPVHADDLREGA	P55011	852	1
KKKWKDCKIRVFIGGKINRIDHDRRAMATLL	P55011	1061	1
GEGHLDALLRGLVLGKLGKAGHKATLEEARR	P55786	712	1
PQDTVSVIGGVAGGSKHGRKAAWKFIKDNWE	P55786	821	1
GGVAGGSKHGRKAAWKFIKDNWEELYNRYQG	P55786	829	1
AGGSKHGRKAAWKFIKDNWEELYNRYQGGFL	P55786	832	1
NSESLTALLKNRPSNKLEIWEDLKIISFTRS	P56589	100	1
FILTFLLYASFHLSRKPISIVKGELHKYCTA	P57057	40	1
GGLSPESKKILTPALKKRARAGRGEATRQEE	P57772	549	1
CPHILRYLTTAVITNKDVRKRRQVLKDLVKV	P60228	265	1
AVITNKDVRKRRQVLKDLVKVIQQESYTYKD	P60228	275	1
VMGNNAVSPYQQVIEKTKSLSFRSQMLAMNI	P60228	407	1
GNNAVSPYQQVIEKTKSLSFRSQMLAMNIEK	P60228	409	1
--MANIAVQRIKREFKEVLKSEETSKNQIKV	P61086	14	1
NIAVQRIKREFKEVLKSEETSKNQIKVDLVD	P61086	18	1
LVLAGRYSGRKAVIVKNIDDGTSDRPYSHAL	P61353	27	1
NHLMPTRYSVDIPLDKTVVNKDVFRDPALKR	P61353	93	1
TRYSVDIPLDKTVVNKDVFRDPALKRKARRE	P61353	98	1
EAKVKFEERYKTGKNKWFFQKLRF-------	P61353	128	1
LAATLDNTLKLWDYSKGKCLKTYTGHKNEKY	P61964	245	1
AIIIFVPVPQLKSFQKIQVRLVRELEKKFSG	P62081	74	1
IQVRLVRELEKKFSGKHVVFIAQRRILPKPT	P62081	90	1
KEMGTPDVRIDTRLNKAVWAKGIRNVPYRIR	P62899	70	1
AKDHASIQMNVAEVDKVTGRFNGQFKTYAIC	P63220	41	1
QDEFENRTRNVDVYDKRENPLLPEEEEQRAI	P78344	187	1
GELGKLDLIHESILHKCIKTLLEKKKRVQLK	P78344	230	1
IQEKPAKTSKKPPPSKEELLKLTETVVTEYL	P78344	541	1
GPLPIVVASPRGPLRKDPEPEDEVPDVKLDW	P82675	393	1
MGSKMASASRVVQVVKPHTPLIRFPDRRDNP	P82909	17	1
NKKEMLKIKQEQFMKKIVANPEDTRSLEARI	P82914	114	1
LHYLTRVEVTEFEDIKSGYRIDFYFDENPYF	Q01105	132	1
LSKEFHLNESGDPSSKSTEIKWKSGKDLTKR	Q01105	167	1
DSLLAGPVAEYLKISKEIGGDVQKHAEMVHT	Q01518	63	1
AEYLKISKEIGGDVQKHAEMVHTGLKLERAL	Q01518	71	1
GGDVQKHAEMVHTGLKLERALLVTASQCQQP	Q01518	81	1
ALGWVAMAPKPGPYVKEMNDAAMFYTNRVLK	Q01518	155	1
QAYIKEFHTTGLAWSKTGPVAKELSGLPSGP	Q01518	209	1
KHVSDDMKTHKNPALKAQSGPVRSGPKPFSA	Q01518	287	1
NPALKAQSGPVRSGPKPFSAPKPQTSPSPKR	Q01518	298	1
QSGPVRSGPKPFSAPKPQTSPSPKRATKKEP	Q01518	304	1
SAPKPQTSPSPKRATKKEPAVLELEGKKWRV	Q01518	316	1
APKPQTSPSPKRATKKEPAVLELEGKKWRVE	Q01518	317	1
KRATKKEPAVLELEGKKWRVENQENVSNLVI	Q01518	327	1
AYIYKCVNTTLQIKGKINSITVDNCKKLGLV	Q01518	366	1
LQIKGKINSITVDNCKKLGLVFDDVVGIVEI	Q01518	376	1
VEIINSKDVKVQVMGKVPTISINKTDGCHAY	Q01518	404	1
VKVQVMGKVPTISINKTDGCHAYLSKNSLDC	Q01518	412	1
TISINKTDGCHAYLSKNSLDCEIVSAKSSEM	Q01518	422	1
MNKRTGQPMIHIYLDKETGKPKGDATVSYED	Q01844-5	409	1
AVEWFDGKDFQGSKLKVSLARKKPPMNSMRG	Q01844-5	446	1
SFSSSVPTVKLFIGGKFVESKSDKWIDIHNP	Q02252	47	1
VKLFIGGKFVESKSDKWIDIHNPATNEVIGR	Q02252	55	1
QQVLLRYQQLIKENLKEIAKLITLEQGKTLA	Q02252	117	1
CDHPDIKAISFVGSNKAGEYIFERGSRHGKR	Q02252	264	1
IKGIPKLDDANDAGGKHSLECTLILTEGDSA	Q02880	471	1
NAEINNIIKIVGLQYKKSYDDAESLKTLRYG	Q02880	540	1
AEINNIIKIVGLQYKKSYDDAESLKTLRYGK	Q02880	541	1
DYKEYHTDTTVKFVVKMTEEKLAQAEAAGLH	Q02880	992	1
FGHIGIAVPDVYSACKRFEELGVKFVKKPDD	Q04760	140	1
LGRVGQDPVLRQVEGKNPVTIFSLATNEMWR	Q04837	51	1
RSGDSEVYQLGDVSQKTTWHRISVFRPGLRD	Q04837	81	1
SVFRPGLRDVAYQYVKKGSRIYLEGKIDYGE	Q04837	103	1
AYQYVKKGSRIYLEGKIDYGEYMDKNNVRRQ	Q04837	113	1
RIYLEGKIDYGEYMDKNNVRRQATTIIADNI	Q04837	122	1
TATGEKEENVKKNRYKDILPFDHSRVKLTLK	Q05209	65	1
SKKDDEENYLDLFSHKNMKLKERVLIPVKQY	Q07666	152	1
KRLQEETGAKISVLGKGSMRDKAKEEELRKG	Q07666	200	1
ESNKKLALELEHEKGKLTGLGQSNAALREHN	Q08378	1120	1
GNTFFKSQNWEMAIKKYAEVLRYVDSSKAVI	Q08752	245	1
GWQGLKEYDQALADLKKAQGIAPEDKAIQAE	Q08752	331	1
KNMSGSLYEMVSRVMKALVNRKITVPGNFQG	Q08945	319	1
LYEMVSRVMKALVNRKITVPGNFQGHSGAQC	Q08945	325	1
WGEKNSGFDVLYHNMKHGQISTKELADFVRE	Q0JRZ9	26	1
TARFDSKDEILLTLEKHGGICDCQTSRDTTM	Q10713	135	1
NTVGLHRFCPTENVAKINREVLHSYLRNYYT	Q10713	232	1
VDIDRSVAQYTGGIAKLERDMSNVSLGPTPI	Q10713	299	1
AKVKKKKPKLLNKFDKTIKAELDAAEKLRKR	Q12797	339	1
NKDAYTCANCSAFVHKGCRESLASCAKVKMK	Q12802-2	1833	1
VDLRAASHEQAAAALKNAGQAVTIVAQYRPE	Q12959-2	533	1
KFTSRDMSLKRTPSKKQTGVFGVKISVVTKR	Q12979	640	1
VFGVKISVVTKRERSKVPYIVRQCVEEVEKR	Q12979	659	1
SYVRETKGKLPSYKEKMAQAYDFALDKIGME	Q12996	121	1
IGNQSLVNELAFTARKMMADEALGSGLVSRV	Q13011	231	1
LDTAWVEATRKKALLKLEKLDTDLKNYKGNS	Q13098-7	177	1
RKKALLKLEKLDTDLKNYKGNSIKESIRRGH	Q13098-7	186	1
EKLDTDLKNYKGNSIKESIRRGHDDLGDHYL	Q13098-7	194	1
LGDHYLDCGDLSNALKCYSRARDYCTSAKHV	Q13098-7	219	1
DHQYQFLEDAVRNQRKLLASLVKRLGDKHAT	Q13263	254	1
EDAVRNQRKLLASLVKRLGDKHATLQKSTKE	Q13263	261	1
KELNKRGRVLVNDAQKVTEGQQERLERQHWT	Q13263	319	1
LLSKKLIYFQLHRALKMIVDPVEPHGEMKFQ	Q13263	377	1
QWDLNAWTKSAEAFGKIVAERPGTNSTGPAP	Q13263	407	1
YSSPQEFAQDVGRMFKQFNKLTEDKADVQSI	Q13263	770	1
SELVTAYQMLQREKKKLQGILSQSQDKSLRR	Q13439-5	195	1
REKKKLQGILSQSQDKSLRRIAELREELQMD	Q13439-5	206	1
ALQKEGGNQQQAASEKESCITQLKKELSENI	Q13439-5	1359	1
EFKLAGAEREKQKLGKEIVRLQKDLRMLRKE	Q13439-5	1966	1
DAEGYYRVNIGEVLDKRYNVYGYTGQGVFSN	Q13523	685	1
VVLGINRAYGKNSLSKNLIKMLSKAVDALKS	Q13825	105	1
INRAYGKNSLSKNLIKMLSKAVDALKSDKKV	Q13825	109	1
ELALACDIRVAASSAKMGLVETKLAIIPGGG	Q13825	204	1
TYPLLATRLVHSGPGKGSPQAGVDLSFATRT	Q13884	387	1
PENALKRANEFLEVGKKQPALDVLYDVMKSK	Q14152	23	1
KYLELCVDLRKSHLAKEGLYQYKNICQQVNI	Q14152	68	1
AFKFCLQYTRKAEFRKLCDNLRMHLSQIQRH	Q14152	196	1
ASTLHRLYHLSREMRKNLTQDEMQRMSTRVL	Q14152	308	1
QEKEEQHQLAVTAYLKNSRKEHQRILARRQT	Q14152	559	1
KEKKELQERLKNQEKKIDYFERAKRLEEIPL	Q14152	694	1
IHKLRENVFQEHQTLKEKELETGPKASHGYG	Q14247	70	1
EKHASQKDYSSGFGGKYGVQADRVDKSAVGF	Q14247	161	1
SGFGGKYGVQADRVDKSAVGFDYQGKTEKHE	Q14247	171	1
EKHESQRDYSKGFGGKYGIDKDKVDKSAVGF	Q14247	198	1
QRDYSKGFGGKYGIDKDKVDKSAVGFEYQGK	Q14247	203	1
DHQEKLQLHESQKDYKTGFGGKFGVQSERQD	Q14247	266	1
QLHESQKDYKTGFGGKFGVQSERQDSAAVGF	Q14247	272	1
SSAYQKTVPVEAVTSKTSNIRANFENLAKEK	Q14247	346	1
TSKTSNIRANFENLAKEKEQEDRRKAEAERA	Q14247	359	1
LLSDATVEKDESHAGKVVLRSWYEKNKHIFP	Q14320	305	1
IPHFTATADAFKDDRKIACAAVDCVKDKNQD	Q14554	448	1
AADNKIKKLKLHAKAKLTSLNKYIEEMKAQG	Q14789-2	103	1
EKILALEKEKEQLQKKLQEALTSRKAILKKA	Q14789-2	1184	1
EEIGEESRAKQQIQRKLQAALISRKEALKEN	Q14789-2	1489	1
QELLKEKQQEVKQLQKDCIRYQEKISALERT	Q14789-2	2031	1
TQSEAARVLADNLKLKKELQSNKESVKSQMK	Q14789-2	2107	1
QAEEKHLKEKKNMQEKLDALRREKVHLEETI	Q14789-2	2149	1
EENIVLEEENKKAVDKTNQLMETLKTIKKEN	Q14789-2	2442	1
ARDLVEMEQKLLMVTKENKGLTAQIQSFGRS	Q14789-2	2729	1
SAAQPSTSPAEVQSLKKAMSSLQNDRDRLLK	Q14789-2	2885	1
GDTMMGQQVAKVVESKNVALPKGTIVLASPG	Q14914	75	1
QQVAKVVESKNVALPKGTIVLASPGWTTHSI	Q14914	81	1
FVVYRWQGDARQKALKDLLKWVLEGKIQYKE	Q14914	285	1
SHPFQERHVYLDEPIKIGRSVARCRPAQNNA	Q14BN4	29	1
SQSCNFALRFFHSNQKDTSEYIIQAYKYGAF	Q14CX7	575	1
VERNLHPQSWTQSNIKHMRKQLDRLGLCFSW	Q15031	155	1
KHREPFHKLLAQGLIKGQTFRLPSGQYLQRE	Q15031	600	1
ARASGKSPQPQLLSNKEKAEARKLWEYKNSV	Q15031	720	1
EVVQMAVLINNKACGKIPVPQQVARDQDKVH	Q15031	852	1
LKVAGRIHAKRASGGKLIFYDLRGEGVKLQV	Q15046-2	169	1
FWEMFDGSLYHKLREKLGCQDAFPEVYDKIC	Q15392	496	1
------MDFQHRPGGKTGSGGVASSSESNRD	Q15428	10	1
CQPYGKIVSTKAILDKTTNKCKGYGFVDFDS	Q15434	91	1
LNLKNDSLRKRYDGLKYDVKKVEEVVYDLSI	Q15631	199	1
KVEEVVYDLSIRGFNKETAAACVEK------	Q15631	219	1
VKFVKERTEVEQAYAKQLRSLVKKYLPKRPA	Q15642	44	1
LEELTNRLASLQQENKVLKIELETYKLKCKA	Q16204	71	1
EIDSPENMMRHIRFLKNEVERLKKQLRAAQL	Q16204	266	1
AEAFGFKVNASASSLKKKQIWTLEQPPDEAG	Q16658	41	1
AFGFKVNASASSLKKKQIWTLEQPPDEAGSA	Q16658	43	1
AVCLRSHLGRYLAADKDGNVTCEREVPGPDC	Q16658	74	1
RPEPATGYTLEFRSGKVAFRDCEGRYLAPSG	Q16658	220	1
CEGRYLAPSGPSGTLKAGKATKVGKDELFAL	Q16658	241	1
VVLVDQTEDILAKSKKGIEESLRKVAKKKFA	Q16836-2	127	1
HFFNPVPVMKLVEVIKTPMTSQKTFESLVDF	Q16836-2	244	1
VMKLVEVIKTPMTSQKTFESLVDFSKALGKH	Q16836-2	251	1
LHQPSPSLNKLVAENKFGKKTGEGFYKYK--	Q16836-2	377	1
IGSLNWGYRVALREKKVVYENAYGQFIGPHR	Q16881	274	1
IGPHRIKATNNKGKEKIYSAERFLIATGERP	Q16881	300	1
YNTVMLAIGRDACTRKIGLETVGVKINEKTG	Q16881	449	1
EMVLGPAAYNVPLPKKSIQSGPLKISSVSEV	Q16891	102	1
YNVPLPKKSIQSGPLKISSVSEVMKESKQPA	Q16891	110	1
IQSGPLKISSVSEVMKESKQPASQLQKQKGD	Q16891	119	1
PEESLKTDHPEIGEGKPTPALSEEASSSSIR	Q16891	180	1
GEKKSAQWRTVEGALKERRKAVDEAADALLK	Q16891	282	1
AADALLKAKEELEKMKSVIENAKKKEVAGAK	Q16891	306	1
LDNVVKKVQAAQSEAKVVSQYHELVVQARDD	Q16891	353	1
IDQLNRELAEQKATEKQHITLALEKQKLEEK	Q16891	427	1
EQKATEKQHITLALEKQKLEEKRAFDSAVAK	Q16891	436	1
KQKLEEKRAFDSAVAKALEHHRSEIQAEQDR	Q16891	451	1
RKEGHRVVGVFTVPDKDGKADPLALAAEKDG	Q3SY69	57	1
GHRVVGVFTVPDKDGKADPLALAAEKDGTPV	Q3SY69	60	1
PDKDGKADPLALAAEKDGTPVFKLPKWRVKG	Q3SY69	70	1
PVFKLPKWRVKGKTIKEVAEAYRSVGAELNV	Q3SY69	89	1
GIKAMVEAVQLIADGKAPRIPQPEEGATYEG	Q3SY69	209	1
EPLEIKGAKKPGLVTKNGLVLFGNDGKALTV	Q3SY69	295	1
NEDVYMATKFEGFIQKVVRKLRGEDQEVELV	Q3SY69	411	1
SYASLADVDKAVAAAKDAFENGEWGRMNARE	Q3SY69	490	1
GMSVQTFRYFAGWCDKIQGSTIPINQARPNR	Q3SY69	560	1
QVTPLTALKFAELSVKAGFPKGVINIIPGSG	Q3SY69	636	1
KLGFTGSTPIGKQIMKSCAVSNLKKVSLELG	Q3SY69	681	1
HDEFVTRVVEEIKKMKIGDPLDRSTDHGPQN	Q3SY69	756	1
RSTDHGPQNHKAHLEKLLQYCETGVKEGATL	Q3SY69	778	1
KAHLEKLLQYCETGVKEGATLVYGGRQVQRP	Q3SY69	788	1
SEKLEAGTVFINTYNKTDVAAPFGGVKQSGF	Q3SY69	886	1
NTYNKTDVAAPFGGVKQSGFGKDLGEEALNE	Q3SY69	897	1
DVAAPFGGVKQSGFGKDLGEEALNEYLKTKT	Q3SY69	903	1
ELNYDELDVEMKELQKIIKDVNKSQGVWPMT	Q3SYG4	390	1
DLDLRSISVPLGPRKKILGAVRRRRQAMERP	Q495M9	438	1
DTIDSSEVNVAKSIAKFLRNVRYRYQPLLER	Q53R41	236	1
SVVMINSQLDKVEGRKFFVSCNVQSVDEKTL	Q5T1C6	207	1
LNSTTQSVLSRPMQRKLVTLVHCQLVEEEGR	Q5TC82	136	1
DSLKQRIAGKSIPTEKFAVRKARRYSASLPA	Q5VTQ0	514	1
AEETNSMLKSLGVTTKFHSFPNVYHELSKTE	Q5VWZ2	202	1
YLLHHKILETLYTLGKADCPPGMKQQVLVFY	Q5W0V3	96	1
YRGSCTLGREGQADAKFRRVPRILVCGRISL	Q68DU8	185	1
HATRFIALANVGNPEKKKYLYAFSIVPMKLM	Q69YN2	234	1
CVTCNSSKTLLASACKAAKKEHAAIILWNTT	Q6IA86-6	652	1
GKFRFLNELIKVVSPKYLGSRTSEKVKNKIL	Q6IC75	101	1
SYVSAFIEKEVGNDLKSLKKLDKLIEQRTVS	Q6NUQ1	69	1
IEIKVKTAELLNACKKLPFEIKNFVKKTEAL	Q6PI48	154	1
EVIQNSKEVLSLLQEKNPAFKPVLAIIQAGD	Q6UB35	92	1
KPEKDVDGVTDINLGKLVRGDAHECFVSPVA	Q6UB35	189	1
AAIDTRILHENTQTDKALYNRLVPLVNGVRE	Q6UB35	516	1
DRFLRKITIGQGNTEKGHYRQAQFDIAVASE	Q6UB35	596	1
EQEVCKLQEQLEATVKKLEESKQLLKNNEKL	Q6UVJ0	455	1
TFPRAMEALARRILSKPIEVQVGGRSVVCSD	Q7L014	577	1
TTEQLTTASFPVGSKKNKGDSHLNVQVSNFK	Q86UE4	246	1
EQLTTASFPVGSKKNKGDSHLNVQVSNFKSG	Q86UE4	248	1
MDSERLQYEKKLKSTKDELASLKEQLEEKES	Q86W92-4	232	1
EQLEEKESEVKRLQEKLVCKMKGEGVEIVDR	Q86W92-4	255	1
FGRIAVEFLRRGANPKIYEGAARKLNVSSDT	Q86X83	42	1
KCGPITSTTRFIFEKKLAQALLEQGGRLSSF	Q86XL3	105	1
FAHFGFDEQLMHQIRKSEYTQPTPIQCQGVP	Q86XP3	270	1
LKMPKVDLKGPKLDLKGPKAEVTAPDVKMSL	Q8IVF2	781	1
KLDGAWLEGDLSLADKDVTAKDSKFKMPKFK	Q8IVF2	989	1
FKMPKVALKGPQVDVKGPKLDLKSPKAEVTA	Q8IVF2	1104	1
FKVPKVDLKGPEIDIKGPKLDLKDPKVEVTA	Q8IVF2	1434	1
AGLKGHLPKVQMPSFKMPKVDLKGPQIDVKG	Q8IVF2	1585	1
NVKLPEGPLPEGAGFKGHLPKVQMPSLKMPK	Q8IVF2	1738	1
DVKLPEGHVPEGAGLKGHLPKVEMPSLKMPK	Q8IVF2	2068	1
KLDGARLEGDLSLADKGVTAKDSKFKMPKFK	Q8IVF2	2639	1
PKVEMPSFKMPKVDLKGPQVDVKGPKLDLKG	Q8IVF2	4562	1
CHPTEDCIASGHMDGKIRLWRNFYDDKKYTY	Q8IWA0	226	1
CNAEKSEQPTLVTASKDGYFKVWILTDDSDI	Q8IWA0	466	1
SEPRPLYIQKGISREKVQWGVFVPRDVPESF	Q8IWA0	628	1
RNQMNLLTLDVKKKIKEVTEEVANKVSCAMT	Q8IWA4	399	1
RERYPVRRLPFSTVSKQDLAAFERIVPGGVV	Q8N465	64	1
QAPNVDWLRTLRGCSKVLLRPRTSEEVSHIL	Q8N465	101	1
KRLEGLSKQLDWNVRKIQCWFRHRRNQDKPP	Q8N5B7	121	1
RVANDERCRVLISSLKDCLHGIEAKSYSVGA	Q8N684-3	440	1
LAAEKTYNNLDVSVTKALQHRSHYFEGVLKC	Q8N7V9	264	1
KEGQTIKLCIGNITNKKGGASKPRTARGGGL	Q8NC96	169	1
EEDCALRSGDTHLFDKVRGYDIKLLRYLSVK	Q8NCE2	194	1
MRPEYRSKIDAKYKKKIEGMVRRPDISEIEE	Q8NEZ3	1233	1
SPDGPFINLSRLNLTKYSQKPKLAKALFEYI	Q8TAM2	184	1
KRITATKRETAATFLKKVAKEFGFQNNGFSV	Q8TAT6-2	31	1
YINRNKTGEITASSNKSLNLLKIKHGDLLFL	Q8TAT6-2	62	1
TGEITASSNKSLNLLKIKHGDLLFLFPSSLA	Q8TAT6-2	68	1
VLGQDRLINYATNGAKFLKRHMFDVASGRLM	Q8TB22-2	553	1
GNQQVLVRKLDLSDTKSIRAFAKGFLAEEKH	Q8TC12	105	1
LDRPLLRKRRREMEEKVTLLNAPTKRPRSST	Q8TD19	318	1
VRKILNLRVFEDESGKHWSKSVMDKQYEILC	Q8TEA8	61	1
PRSTVMPAWVIDKYGKNEVLRFTQNMMMPII	Q8WWV3	53	1
HVTAVCSQDASELVRKLGADDVIDYKSGSVE	Q8WWV3	246	1
KPLLLQLPIGEAKTFKGVVDVVMKEKLLWNC	Q969S9	233	1
TLAQTAVPVLCGSALKNKGIQPLLDAVTMYL	Q969S9	334	1
AQTAVPVLCGSALKNKGIQPLLDAVTMYLPS	Q969S9	336	1
QRGPLVFMRIYSGTIKPQLAIHNINGNCTER	Q969S9	394	1
VGLKHTATGDTIVSSKSSALAAARRAEREGE	Q969S9	451	1
QEDELLSKMRFALVPKLVKEEVFWRNYFYRV	Q96A49	191	1
EKKRTWLLKTHWTLDKYGIQADAKLQFTPQH	Q96AC1-3	81	1
YIKVFKPKKLTLKGYKQYWCTFKDTSISCYK	Q96AC1-3	393	1
LRGCEVTPDVNISGQKFNIKLLIPVAEGMNE	Q96AC1-3	438	1
AGHRANSPSLFGTEGKPKMEPAASSQAAVEE	Q96B97	596	1
DKTTNQSRGFGFVKFKDPNCVGTVLASRPHT	Q96EP5	59	1
EDENEQLKQENKTLLKVVGQLTR--------	Q96IZ0	333	1
IILQLNRYYPQILTNKEAEKFRNPKASLRVR	Q96LW7-2	46	1
LKIAKEEKNLGLFIVKNRKDLIKATDSSDPL	Q96Q11	328	1
PPLWNNIGMCFFGKKKYVAAISCLKRANYLA	Q96RK4-2	293	1
DLELAVGHLYRLSFLKEDSQSCRVAALEASG	Q96T76-8	517	1
KEAFRLAQQPHQNQAKLVVALSRTYRTMDDK	Q9BPX3	26	1
IQAGEVSQPSKEQLEKLARRRALEEELEDLE	Q9BRP8	186	1
FYFSDENLEKDAFLLKHVRRNKLGYVSVKLL	Q9BRS8	117	1
VEAIDFDSQACQLRVKGTNIQENEYVKMGAY	Q9BRX2	84	1
TSTVFHQNDVKIPDAKHVFTTFYAKTKSLLV	Q9BUB7	206	1
GIFLGLQRIDEELTGKSRKSQLVRVSKNYRS	Q9BW27	92	1
LGQHKGPIFALKWNKKGNFILSAGVDKTTII	Q9BZK7	277	1
RKPHNTIQDNMENYRKLLSLGLKTMPEAKKS	Q9GZU2-3	253	1
SLHIGACESIMKKKTKQDFQELIKTEHALLE	Q9H267	357	1
ALQEKDTQTKLEMLFKKNLFEMAINLAKSQH	Q9H270	366	1
ATLSVIRDYLVQKLQKQSQQIAQDELRVRRY	Q9H270	781	1
IEPPHHELNPMRVLLKIAKSEPPTLAQPSRW	Q9H2G2	246	1
NEHNAKIIKYIRTKTKPHLFYIPGRMCPATQ	Q9H307	238	1
RMCPATQKLIEESQRKMNALFEGRRIEFAEQ	Q9H307	262	1
TEVPVEPVLTVHPESKSKTKTRSRSRGRARN	Q9H307	553	1
IPQILTKVIDTLHRHKSEFFEKHGEEGVEAE	Q9H993	40	1
AISLLSKLRNELQTDKPFIPLVEKFVDTDIW	Q9H993	73	1
QTGHNSGVIHSGIYYKPESLKAKLCVQGAAL	Q9H9P8	104	1
YYYCNPPPAEKTVKKKRPPLQEYVRKLLYKD	Q9HAU5	767	1
VRKLLYKDLSKVTTEKVLRQMRKLPWQDQEV	Q9HAU5	790	1
QYRNRGDPWAVSPRRKLISVDSRSVSLLPLE	Q9HBE5	174	1
PERLDKVVDSMDALDKVVQEREDALRLLQTG	Q9HD33	144	1
ALTVVRHGETRFNKEKIIQGQGVDEPLSETG	Q9NQ88	20	1
KKYMKSTYEQVDLIGKKTQKTAITVEHLAIK	Q9NR30	402	1
SLHGDIPQKQREITLKGFRNGSFGVLVATNV	Q9NR30	481	1
KEVIGSRLETTQLLAKAITKAPQPPKAWVLV	Q9NRG7	117	1
SIIAVIYGRYLRKLTKVTQDSLAQATQLAEE	Q9NRK6	341	1
RAFGKEMTEIEKYASKVDHVMQLARKEAFAR	Q9NRK6	380	1
FTETKHRVSMEVAAAKGLPVLKYHLLPRTKG	Q9NRZ7-3	215	1
SLSFLNRPDLPNLAYKKLKGKSPGIIFIPGY	Q9NUJ1	69	1
SYMNGTKALAIEEFCKSLGHACIRFDYSGVG	Q9NUJ1	101	1
SPIPVNCPIRLLHGMKDDIVPWHTSMQVADR	Q9NUJ1	248	1
VSWRPLVEKNPQSILKPHSPTYNDEGL----	Q9NVA1	288	1
ELLNYIDLPVLAIHGKQKQNKRTTTFFQFCN	Q9NVP1	458	1
TLLPVPSFEDVSIPEKPKLRFIERAPLVPKV	Q9NX20	47	1
FEDFQKDLRKLKKDLKACEVEAGKVYQVSSK	Q9NZ56	1588	1
NLTEQNSYSNIPHEGKHTPLYERSSPINPAQ	Q9NZB2-6	426	1
---MASSAASSEHFEKLHEIFRGLHEDLQGV	Q9UEU0	13	1
ELRYAPLSFRNPMMSKLRNYRKDLAKLHREV	Q9UEU0	80	1
VKKWSEALVLYDRVLKYANEVNSDAGAFKNS	Q9UHB9	491	1
LGQGATANVFRGRHKKTGDLFAIKVFNNISF	Q9UHD2	30	1
DGTYVWKIFSQETLTKAQILKLFLSYDYAVK	Q9UHG3	415	1
VSRLGRGKRSLVLDLKQPRGAAVLRRLCKRS	Q9UHK6-5	58	1
ISTQLPDDPAKTTMKKAYYLACGFCRWTSRD	Q9UJW0	105	1
AQELKEQGNRLFVGRKYPEAAACYGRAITRN	Q9UNE7	41	1
RPLKSAEEAYEEMMRKAELLQRQQGQAAGAR	Q9UPA5	1194	1
ERRKSIKTYREIVQEKERRERELHEAYKNAR	Q9UPQ0-4	407	1
QIESPSERRKSISGKKLCSSCGLPLGKGAAM	Q9UPQ0-4	997	1
SEDRTASAEEIKAFEKELSHATIDSKTGDLG	Q9Y263	315	1
EAVTFDQANPTQILGKLKELNGTAPEEKKLT	Q9Y263	554	1
AQFSSHLINLLNPKGKPANQLLALRTFCNCF	Q9Y263	652	1
TYPELTDKHKLADICKNLNFRHKMAQYAQRA	Q9Y2L1	815	1
VKVKIMLDSSNLQHQKIRMSLVEPQIPGISI	Q9Y2L1	922	1
KAENPAGHGSKEVKGKTHTYYQVLIDARDCP	Q9Y2S7	129	1
EKSGKWEGLVYAPPGKEKQRKTEELEEESFP	Q9Y2W1	481	1
RGKRSEGGHRGFVPEKNFRVTAYKAVQEKSS	Q9Y2W1	519	1
DLPISMENPYKEPLKKCILCGKHVDYKNVQL	Q9Y3D5	64	1
IMGFMPVTYKDPAYLKDPKVCNIRYRE----	Q9Y3D5	131	1
FMPVTYKDPAYLKDPKVCNIRYRE-------	Q9Y3D5	134	1
NEDVFGNRIIVSFTPKNRELCETKSSNAIAD	Q9Y4F3	585	1
RSSGGGGGGGGKRGGKKDDSHWWSRFQKGDI	Q9Y4W6	121	1
SSGGGGGGGGKRGGKKDDSHWWSRFQKGDIP	Q9Y4W6	122	1
ETTAKVLKDEIDVKFKDVAGCEEAKLEIMEF	Q9Y4W6	308	1
AKLEIMEFVNFLKNPKQYQDLGAKIPKGAIL	Q9Y4W6	331	1
PGRFDRQIFIGPPDIKGRASIFKVHLRPLKL	Q9Y4W6	481	1
IFIGPPDIKGRASIFKVHLRPLKLDSTLEKD	Q9Y4W6	488	1
FKVHLRPLKLDSTLEKDKLARKLASLTPGFS	Q9Y4W6	502	1
VHLRPLKLDSTLEKDKLARKLASLTPGFSGA	Q9Y4W6	504	1
AALIAARHLSDSINQKHFEQAIERVIGGLEK	Q9Y4W6	543	1
KHFEQAIERVIGGLEKKTQVLQPEEKKTVAY	Q9Y4W6	558	1
HFEQAIERVIGGLEKKTQVLQPEEKKTVAYH	Q9Y4W6	559	1
FKPDNHVRIDNRLLEKPYVRDDDKAKPGFLP	Q9Y520-7	1322	1
EQRQKQPRAGPIKAQKLPDLSPVENKEHKPG	Q9Y520-7	2102	1
PIKAQKLPDLSPVENKEHKPGPIGKERSLKN	Q9Y520-7	2112	1
HLLLLTALDGGDPIRKGAVPIRVVVLDVNDH	Q9Y5H2	224	1
EDMRKMSFQRCARTDKGVSAAGQVVSLKVWL	Q9Y606	147	1
LKKQVESAELKNQRLKEVFQTKIQEFRKACY	Q9Y6D9	619	1
EKIHSHGVKDSQHIRKSPVSSSLRSVDVGLP	A2A3V1	703	1
RLQEELAKLSEKLKKKQESFCRLQTEKETLF	A2AEW8	234	1
ATVAVLWVGKTLRVVKFPDFDRNVPRKTFPL	A2AKQ0	76	1
TFTEEQLSKQSEASNKLDTKGKGAV------	A2AKQ0	325	1
HLLLLSFFKPTPKRHKILLEAKAFPSDHYAI	A2ARD6	158	1
EYMLKHYHSKDNTENKGPIVNIITPSRAEER	A2ARD6	385	1
CQLTLTFSIPKKSVFKELEKRGVVCDKREPD	A2ARD6	417	1
KSVFKELEKRGVVCDKREPDGIRVAPVPLYN	A2ARD6	428	1
FRDSDELKSWVNEKMKTATDEAYKDPSNLQG	A3KGU7	594	1
TATDEAYKDPSNLQGKVQKHQAFEAELSANQ	A3KGU7	610	1
DEAYKDPSNLQGKVQKHQAFEAELSANQSRI	A3KGU7	613	1
EAELSANQSRIDALEKAGQKLIDVNHYAKEE	A3KGU7	633	1
IALRQGQIDNQTRITKEAGSVSLRMKQVEEL	A3KGU7	1057	1
AMPRDEADSKTASPWKSARLMVHTVATFNSI	A3KGU7	1193	1
QAWTSLGKRADQRKAKLGDSHDLQRFLSDFR	A3KGU7	1334	1
FFRDMDDEESWIKEKKLLVSSEDYGRDLTGV	A3KGU7	1789	1
SSKMKGLNGKVSDLEKAAAQRKAKLDENSAF	A3KGU7	1968	1
GIANITALKDQLLAAKHIQSKAIEARHASLM	A3KGU7	2052	1
TALKDQLLAAKHIQSKAIEARHASLMKRWTQ	A3KGU7	2057	1
KRWTQLLANSATRKKKLLEAQSHFRKVEDLF	A3KGU7	2083	1
SEEIESAFRALSSEGKPYVTKEELYQNLTRE	A3KGU7	2426	1
QADYCVSHMKPYVDGKGRELPTAFDYVEFTR	A3KGU7	2457	1
QFNQKSVKIKTKLFYKQQKFNLLREENEGYA	B1AZI6	158	1
LLQSTRIGMSVNALRKQSTDEEVTSLAKSLI	E9PYD5	66	1
QSTDEEVTSLAKSLIKSWKKLLDGPSTDKDP	E9PYD5	82	1
DMKYKNRVRSRISNLKDAKNPNLRKNVLCGN	E9PYD5	210	1
KVPETNILGKIGHGYKYAIGSLNEGRIGIAA	E9Q5L3	284	1
HVFKFVDPIQDHVLSKRSVDGGLMVKGPRHK	E9Q9C3	510	1
LNHSSKSVTPASTLTKSGPGRWKTPAAVLPT	E9Q9C3	1344	1
TEVKAQNGEFMTHKLKQTENAFSPSRSGGRA	E9QA16	247	1
KGSSLKIEERAEFLNKSVQKSGVRSTHQAAV	E9QA16	399	1
VQGVFFRKYTQAEGKKLGLVGWVQNTDRGTV	E9QJT5	91	1
IRQGRAYRDQQLLVLKKHLEHNYRSRDRKWI	E9QL80	203	1
GGFLRKRRETSQAFAKKNNLPFLTHVTLPRF	E9QL80	239	1
GFLRKRRETSQAFAKKNNLPFLTHVTLPRFG	E9QL80	240	1
PLSSVDSLINKFDSQKGGQVRGRTGRRTRTL	E9QMC1	184	1
LSAVSDIRTICPQLQKYKFGTCTGILTSLEE	E9QMK9	121	1
----MAGVDQHEGTIKVQGQNLFFRETRPGS	E9QN99	12	1
SQLRGFVPVAPICTDKINAVDYASVKTPALI	E9QN99	141	1
YGDQDPMGSSSFQHLKQLPNHRVLVMEGAGH	E9QN99	173	1
VAVYSEQDTGQMHRQKADEAYLIGRGLAPVQ	E9QPD7	80	1
QVGYENAGTVEFLVDKHGKHYFIEVNSRLQV	E9QPD7	317	1
GPKIAEEFEVELERGKTLHIKALAVSDLNRA	E9QPD7	1057	1
QVFFELNGQLRSILVKDTQAMKEMHFHPKAL	E9QPD7	1091	1
AMKEMHFHPKALKDVKGQIGAPMPGKVIDIK	E9QPD7	1110	1
YGQNSDFTRALKTVNKILQINKDDVTALHCK	F8VQC1	36	1
LIGQGQLTQAMKILQKAEDLCRRSFSEDSDG	F8VQC1	201	1
TINKDQNVFDSKKKVKLTNAEGVEFKLSKRQ	F8VQC1	287	1
SKKKVKLTNAEGVEFKLSKRQLQAIEFNKAL	F8VQC1	297	1
HPENAAEIKLTMAQLKISQGNISKACLILRS	F8VQC1	383	1
KLTMAQLKISQGNISKACLILRSIEELRHKP	F8VQC1	391	1
YGRKKEAVSDLEQLWKQNSKDIHTLAQLISA	F8VQC1	475	1
SAYSLVDPEKAKALSKHLPSSDSMSLKVDVE	F8VQC1	504	1
GVAVSDGVIKVFNDMKVRKSSTPEEVKKRKK	F8WGL3	19	1
VKKRKKAVLFCLSEDKKNIILEEGKEILVGD	F8WGL3	44	1
KKRKKAVLFCLSEDKKNIILEEGKEILVGDV	F8WGL3	45	1
TVDDPYTTFVKMLPDKDCRYALYDATYETKE	F8WGL3	78	1
DKDCRYALYDATYETKESKKEDLVFIFWAPE	F8WGL3	92	1
TGIKHELQANCYEEVKDRCTLAEKLGGSAVI	F8WGL3	144	1
KMSKFGFAIGSQTARKASAISIRLGASKPKE	F8WI88	93	1
MTFEEEKMQLACDDLKTTEKLCESEEAGVIE	G3X8X1	88	1
IETIKNKIKKNVDARKSTPSMVDRLQRQIII	G3X8X1	117	1
LSAYIKGGWILRKAWKIYSKCYVDINALQEL	G3X8X1	164	1
TGDVDGAQLVLKEVQKLFKRKNNQIEQFSVK	G3X8X1	413	1
GAQLVLKEVQKLFKRKNNQIEQFSVKKAERF	G3X8X1	418	1
VCNTKQNGQWGPEERKMQMPFQKGMPFELCF	G3X9T7	87	1
GMPFELCFLVQRSEFKVMVNKKFFVQYQHRV	G3X9T7	110	1
CFLVQRSEFKVMVNKKFFVQYQHRVPYHLVD	G3X9T7	116	1
FMARFEGLRKISAYMKTSRFLPSPVYLKQAT	G5E8M7	213	1
ACEEENDRLTESLRSKVTAIKSLSIEIGHEV	O35623	42	1
LTSQPSIPRSVGKDKKAIQASIRRNKETNTV	O54916	745	1
DLFREWLKDTCGANAKQSRDCFGCLREWCDA	O54962	72	1
----------MSLDMKEHPDAEVQKNQVLTL	O55060	6	1
-MSLDMKEHPDAEVQKNQVLTLEDWKEKWVT	O55060	15	1
EQGHQLLKKHLDTFLKGQSGLRVFFPLCGKA	O55060	53	1
LYCCSIFDLPRANIGKFDRIWDRGALVAINP	O55060	140	1
TKHAGPPFYVPSAELKRLFGTKCSMQCLEEV	O55060	200	1
PTIPPGISPHVCKLMKICMNEDPAKRPKFDM	O55222	426	1
----------MSANFKMNHKRDQQKSTNVVY	O88428	6	1
-MSANFKMNHKRDQQKSTNVVYQAHHVSRNK	O88428	15	1
PCYSLDGDNVRHGLNKNLGFSAGDREENIRR	O88428	88	1
RDVKGLYKRARAGEIKGFTGIDSDYEKPETP	O88428	174	1
HTTIKGIHELFVPENKVDQIRAEAETLPSLP	O88428	234	1
IVGRDPAGMPHPETKKDLYEPTHGGKVLSMA	O88428	530	1
GKNGDLPWPPLRNEFKYFQRMTTTSSVEGKQ	P00375	33	1
NLVIMGRKTWFSIPEKNRPLKDRINIVLSRE	P00375	64	1
LLPEYPGVLSEVQEEKGIKYKFEVYEKKD--	P00375	174	1
PPVSGAEPSRAVGTVKVYLPNKQRTVVTVRE	P04627	22	1
EQRERKSLADEKKKVKNLGYRDSGYYWEVPP	P04627	290	1
DMMDGRVEAIKAALLKHGLGNRVSVMSYSAK	P10518	184	1
QIGKMRYVSVRDFKGKILIDIREYWMDSEGE	P11031	80	1
RLCYRVLRHSQQDYRKNQEYIAKQFGFMQKQ	P11881	569	1
VSLIFSLKEEVGALAKVLRLFEENEINLTHI	P16331	50	1
SRLNKDEYEFFTYLDKRSKPVLGSIIKSLRN	P16331	85	1
NKDEYEFFTYLDKRSKPVLGSIIKSLRNDIG	P16331	88	1
TYLDKRSKPVLGSIIKSLRNDIGATVHELSR	P16331	96	1
NDIGATVHELSRDKEKNTVPWFPRTIQELDR	P16331	115	1
ADHPGFKDPVYRARRKQFADIAYNYRHGQPI	P16331	159	1
HGQPIPRVEYTEEERKTWGTVFRTLKALYKT	P16331	185	1
LFNSIATQGELVRSLKAGNAPKDEIDSAVKM	P32921	31	1
SASDPNSSIFLTDTAKQIKSKVNKHAFSGGR	P32921	370	1
IFLTDTAKQIKSKVNKHAFSGGRDTVEEHRQ	P32921	378	1
PQNEDGTWPRQSLQSKSSTAPSRNFTTSSKP	P35123	232	1
STEDLVNLGKGRYKIKLTSIAEKKVQQSREV	P35492	137	1
LGKGRYKIKLTSIAEKKVQQSREVIDSIIKE	P35492	144	1
EKKVQQSREVIDSIIKERTVVYGITTGFGKF	P35492	158	1
ELQVNLVRSHSSGVGKPLSPERCRMLLALRI	P35492	200	1
EKVYDLVRSVVRPWIKDRFMAPDIEAAHRLL	P35492	592	1
AIAQSQVTEGPGAPIKKTPKEAVKVEEKRGE	P48193	579	1
ETTSSTTTTQITKTVKGGISETRIEKRIVIT	P48193	802	1
INGKVLRIFDKRTQQKFALKMLQDCPKARRE	P49138	75	1
VLVTGADSGFGHGLAKHLDKLGFTVFAGVLD	P51658	101	1
TKPEQIKDAHSKVTEKIQDKGLWAVVNNAGV	P51658	156	1
GGFKTNITGSQDIWDKMEKEILDHFSKDIQE	P51658	279	1
GQDYVHTQKLIIPTLKERSNPDITPVLRDIQ	P51658	312	1
ERKAVDIPHMDIEALKKLNKNKKLVKKLAKK	P53026	91	1
KKLNKNKKLVKKLAKKYDAFLASESLIKQIP	P53026	106	1
SLIKQIPRILGPGLNKAGKFPSLLTHNENMV	P53026	130	1
--------MAAADEPKPKKLKVEAPQALSEN	P55264	8	1
------MAAADEPKPKKLKVEAPQALSENVL	P55264	10	1
ISAVVDKDFLDKYSLKPNDQILAEDKHKELF	P55264	50	1
ILAEDKHKELFDELVKKFKVEYHAGGSTQNS	P55264	70	1
EDKHKELFDELVKKFKVEYHAGGSTQNSMKV	P55264	73	1
FGCIGIDKFGEILKRKAADAHVDAHYYEQNE	P55264	118	1
GNRSLVANLAAANCYKKEKHLDLERNWVLVE	P55264	161	1
SLVANLAAANCYKKEKHLDLERNWVLVEKAR	P55264	164	1
ETEAATFAREQGFETKDIKEIAKKAQALPKV	P55264	255	1
REQGFETKDIKEIAKKAQALPKVNSKRQRTV	P55264	263	1
QWINLPVLHLTKDPLKAPGRLDHGTRTAFIH	P58742	56	1
FGKRPAEDMEEEQAFKRSRNTDEMVELRILL	P61979	34	1
TQVTIPKDLAGSIIGKGGQRIKQIRHESGAS	P61979	405	1
HRKCVPPHYKEAELSKGESVCLDRCVSKYLD	P62073	45	1
KTTGFGMIYDSLDYAKKNEPKHRLARHGLYE	P62849	83	1
AMKDIHYSVKPNKSTKQQALEVIKQLKEKMK	P70122	151	1
RAHMRLRFILPVNEGKKLKEKLKPLMKVVES	P70122	184	1
----------MVNVPKTRRTFCKKCGKHQPH	P83882	6	1
CGKHQPHKVTQYKKGKDSLYAQGKRRYDRKQ	P83882	30	1
SYLLAALGGNSSPSAKDIKKILDSVGIEADD	P99027	21	1
AALGGNSSPSAKDIKKILDSVGIEADDDRLN	P99027	25	1
SAAPAAGSAPAAAEEKKDEKKEESEESDDDM	P99027	94	1
PRWVPDRAFSRTKDSKAFRQMGIDDSSKDNR	Q01341	594	1
DRSIHSFQNLGIQCVKKRDLEQAISQRIQTN	Q04207	122	1
-------------MAKATTIKEALSRWEEKT	Q05A62	3	1
KILVDRQAKLNQPREKKRGTEKLITKAEKIR	Q05CL8	538	1
DSHTHGDRHECSSKEKPSTEEEKEVGGLRKR	Q31125	281	1
---------MVMAAKKGPGPGGGVGGSKAEA	Q3U2K8	7	1
RWYVPPEQVKGPSYSKGSVSATPVQGSVPEG	Q3U2K8	158	1
DSLVMAAPEGSLRKRKVGGAEHSPASQPSLA	Q3U3R4	19	1
FYLLYLLFRKVQPRNKASSSIQRILSTLTLA	Q3UGP8	123	1
GNWGSAVAKIIGSNVKTLQKFSSTVKMWVFE	Q3ULJ0	29	1
ELQSLRELDLYDNQIKKIENLEALTELEVLD	Q3UM45	134	1
ARSLETVYLERNPLQKDPQYRRKVMLALPSV	Q3UM45	336	1
SGGELDIVVTSNKEVKVAAVRDAFQEVFGLA	Q3UPH1	267	1
IELDQLSGRGSCHSKKATGVSAEDADPRARD	Q4KMM3	303	1
-MAETEERSLDNFFAKRDKKKKKERSSRAAN	Q4VAA2	15	1
GSSRSGDGGSAGPAGKAITKDENEWKEFEQR	Q4VAA2	101	1
IIHHVCDEHKEFKDVKLFYRFRKDDGTFALD	Q570Y9	112	1
DKRGYPVYNHTEQTNKVIQKMSHTLHHVPMP	Q5FW57	270	1
LLGPVAFKLVQQNQLKKGDALVVAQLAGVQA	Q5RKZ7	528	1
AVSRDIVVTEVKLISKTGGQRGDFHRA----	Q5RKZ7	625	1
IIEVGTPPTGNQPFPKKAVDVFFPPEAQNDF	Q5SXR6	249	1
AVRNNLAGAEELFARKFNALFAQGNYSEAAK	Q5SXR6	371	1
QGNYSEAAKVAANAPKGILRTPDTIRRFQSV	Q5SXR6	393	1
LCRPVLQQGRKQLLEKWLKEDKLECSEELGD	Q5SXR6	454	1
PVLQQGRKQLLEKWLKEDKLECSEELGDLVK	Q5SXR6	457	1
FAETGQVQKIVLYAKKVGYTPDWIFLLRNVM	Q5SXR6	511	1
SQDPDVHFKYIQAACKTGQIKEVERICRESN	Q5SXR6	741	1
VHFKYIQAACKTGQIKEVERICRESNCYDPE	Q5SXR6	746	1
RESNCYDPERVKNFLKEAKLTDQLPLIIVCD	Q5SXR6	768	1
RFLRENPYYDSRVVGKYCEKRDPHLACVAYE	Q5SXR6	911	1
NEPAVWSQLAKAQLQKGMVKEAIDSYIKADD	Q5SXR6	1122	1
MREHLELFWSRVNIPKVLRAAEQAHLWAELV	Q5SXR6	1351	1
LSPRLDHTRAVNYFSKVKQLPLVKPYLRSVQ	Q5SXR6	1445	1
PRLDHTRAVNYFSKVKQLPLVKPYLRSVQNH	Q5SXR6	1447	1
AYDNFDNISLAQRLEKHELIEFRRIAAYLFK	Q5SXR6	1505	1
LWQNMAVPPTYADLGKSARDVFTKGYGFGLI	Q60932	25	1
PTYADLGKSARDVFTKGYGFGLIKLDLKTKS	Q60932	33	1
SARDVFTKGYGFGLIKLDLKTKSENGLEFTS	Q60932	41	1
SANTETTKVNGSLETKYRWTEYGLTFTEKWN	Q60932	74	1
LGTEITVEDQLARGLKLTFDSSFSPNTGKKN	Q60932	109	1
GLKLTFDSSFSPNTGKKNAKIKTGYKREHIN	Q60932	122	1
TNVNDGTEFGGSIYQKVNKKLETAVNLAWTA	Q60932	210	1
AWTAGNSNTRFGIAAKYQVDPDACFSAKVNN	Q60932	237	1
IAAKYQVDPDACFSAKVNNSSLIGLGYTQTL	Q60932	249	1
VNNSSLIGLGYTQTLKPGIKLTLSALLDGKN	Q60932	265	1
LKPGIKLTLSALLDGKNVNAGGHKLGLGLEF	Q60932	279	1
LPRGEKPNPLRQKNAKVNQLLKVSLPKLANV	Q61206	155	1
RGASPPPRSASTAEEKVPVIRPRRRSSCVSL	Q61409	263	1
FSGGKFTEEWKAQFIKAERRKLLNYKAQLVK	Q61419	333	1
TNTKNDPNQLNNLIRKNSDVVTWTPRPGAVL	Q61419	390	1
NFDEKDPRTFEGVDPKKTSMRDVYKKFDLGQ	Q61598	164	1
PIEEIIVQNGKVVGVKSEGEIARCKQLICDP	Q61598	269	1
VGQVIRVICILSHPIKNTNDANSCQIIIPQN	Q61598	309	1
RIQYAKTDSDIIAKMKGTYVERDRKREKRKP	Q62189	104	1
MQYNRRFVNVVPTFGKKKGPNANS-------	Q642K5	125	1
----------MAAPAKGENLSLVVHGPGDIR	Q64442	6	1
DVHYWEHGRIGDFVVKKPMVLGHEAAGTVTK	Q64442	63	1
VHYWEHGRIGDFVVKKPMVLGHEAAGTVTKV	Q64442	64	1
KKPMVLGHEAAGTVTKVGELVKHLKPGDRVA	Q64442	78	1
GHEAAGTVTKVGELVKHLKPGDRVAIEPGVP	Q64442	84	1
VAIEPGVPREVDEYCKIGRYNLTPTIFFCAT	Q64442	107	1
FCATPPDDGNLCRFYKHNADFCYKLPDSVTF	Q64442	134	1
TKAKEVGADFTIQVGKETPQEIASKVESLLG	Q64442	226	1
WPMAISMLASKTLNVKPLVTHRFPLEKAVEA	Q64442	319	1
TLNVKPLVTHRFPLEKAVEAFETAKKGVGLK	Q64442	330	1
HRFPLEKAVEAFETAKKGVGLKVMIKCDPND	Q64442	339	1
KRPKAKYIIWPRIDQKSCFKSMVTAGFEPVV	Q6P6M7	173	1
GMKMQDVDLFIKRLDKCLNIVRKEQTRASVV	Q6P6M7	456	1
IGTKIIKKVAEVALNKGCSQFRLAVLDWNKK	Q6P8J2	120	1
NKGCSQFRLAVLDWNKKAVNLYKFLGAQDLT	Q6P8J2	134	1
KGCSQFRLAVLDWNKKAVNLYKFLGAQDLTE	Q6P8J2	135	1
AIDFYRKFGFEIIETKKNYYKRIEPADAHVL	Q6PGB6	135	1
FDATPYIKDLFTCTIKRLKAADIDQEVKERA	Q6ZQ38	574	1
TPYIKDLFTCTIKRLKAADIDQEVKERAISC	Q6ZQ38	577	1
PLRATCTTKVKANSVKQEFEKQDELKRSAMR	Q6ZQ38	1163	1
HRWSDTSGDPSATQKKLLKIKELIDSREIGA	Q6ZWR6	2877	1
SDTSGDPSATQKKLLKIKELIDSREIGAGRL	Q6ZWR6	2880	1
MDCAHLVKANSIQGCKMNNVNVVYTPWSNLK	Q78PG9	84	1
GFHRQKDVKIVTVEKKVNEILNRLEKTKLEK	Q78PG9	125	1
PVVVQNARRLVRQTEKCAEAFRQGNLPLLGQ	Q7TMC8	969	1
DLKSLFSKHGKVIGAKVVTNARSPGARCYGF	Q80YR5	481	1
HLHRTELHGRMISVEKAKNEPSEKKSSDRRA	Q80YR5	526	1
YDASKKKKKCKDYKKKLSLQQKQLDWRPERR	Q8BGC0	240	1
HPLVLLANLLSGRLLKGAGKLLTARTGVEVP	Q8BHB0	324	1
GTRFERVLMRVGYQAKNASTELKIRCLDAVS	Q8BJY1	351	1
SETKVYVGNLGTGAGKGELERAFSYYGPLRT	Q8BL97	53	1
EDPRDAEDAVRGLDGKVICGSRVRVELSTGM	Q8BL97	99	1
ASAKALWEALLNSKHKEAVMEVRRHLVEAAS	Q8BTY8	353	1
LFGEKINHWKWGAIAKPQMKKN---------	Q8C138	224	1
GMVGAQPVKDPPLGKKQMQLFRLSVSSQHRG	Q8CHQ9	134	1
FRLSVSSQHRGQGIAKALVRTVLQFARDQGY	Q8CHQ9	154	1
AMGFQKTGQYFVSISKKLMGLSILQFSYSLP	Q8CHQ9	204	1
IPEKVPHSQARKLADKQLSSVVKEAGIRQFL	Q8K4F5	196	1
DMLVNIVEKYGVVPKKCFPESHTTEATRRMN	Q8R016	163	1
FTAVSEKDNQEGTFVKWRVENSWGEDHGHKG	Q8R016	391	1
LLFIFVKRQIMRFAMKSRRGPHVPVGHNAPK	Q8R092	41	1
AVDARYEAACNRLANKAVQRGSADNVTVMVV	Q8R0F6	373	1
IGFGVFLKTRMGERQKAGEMVEVLPSQRYNA	Q8R0F9	329	1
YVLRFDNTYSLLHTKKVGYTAEVLLPDKACE	Q8R0F9	376	1
TVIPLEQVSTLTQKLKEHCIVNYQVKTFSGQ	Q8R1G2	195	1
HGFVHRKREDCSPADKPYIEEARRNLIEWLN	Q8R1G2	227	1
GSTLQTKLLIGADGHKSGVRQAAGIQNVSWK	Q8R1S0	219	1
ENLGQLKHQIKEPCKKFVIADDTRENPFKEK	Q8R5F7	539	1
HLPYPEAIFEISYFKKHPEPFFALAKELYPG	Q8VDQ8	126	1
IAEVGGVPYLLPLVNKKKVYDLNEIAKVIKL	Q91V76	74	1
EVGGVPYLLPLVNKKKVYDLNEIAKVIKLPG	Q91V76	76	1
FASEGQPGKVIEVQAKRRTGELNFVSCMRQT	Q91V76	176	1
PVGMGGTFIVQKGKVKAHIMPAEFSSCPLNS	Q91V76	215	1
GYFSPAQFLYRIDQPKETHAFGRD-------	Q91V76	307	1
FPSPPSHWLFGHKILKDQDLQDILTRIKNFP	Q91WL5	66	1
QHRRMLTPAFHYDILKPYTEIMADSVRVMLD	Q91WL5	154	1
ILLFARMENGKSLSDKDLRAEVDTFMFEGHD	Q91WL5	307	1
TWNDLDKMPYTTMCIKEALRIYPPVPSVSRE	Q91WL5	375	1
HSFLPFSGGARNCIGKQFAMNELKVAVALTL	Q91WL5	458	1
EDWRSTFRQVAERMQKMQEKQEAFVLNPAIG	Q91X44	235	1
SVCEVVRSALSGPGQKRSIQAFGDPVVP---	Q91X44	575	1
KICDQISDAVLDAHLKQDPNAKVACETVCKT	Q91X83	48	1
SVAMVDYQRVVRDTIKHIGYDDSAKGFDFKT	Q91X83	89	1
ITLEAMQEALKEQVIKAVVPAKYLDEDTVYH	Q91X83	229	1
QEALKEQVIKAVVPAKYLDEDTVYHLQPSGR	Q91X83	235	1
RSAAYAARWVAKSLVKAGLCRRVLVQVSYAI	Q91X83	308	1
GVIVRDLDLKKPIYQKTACYGHFGRSEFPWE	Q91X83	374	1
VDADARAFAACLEAIKLPKNTPEERDRRACA	Q91XD4	424	1
DARAFAACLEAIKLPKNTPEERDRRACALQE	Q91XD4	427	1
RSTALQPYIKRAAATKLASAEKLMYFCTDQL	Q91YM2	124	1
DCEVEQWNSDDPIPRKDLEQGVVGAHGLLCR	Q91Z53	43	1
GAHGLLCRLSDRVDKKLLDAAGANLRVISTL	Q91Z53	66	1
IVGLGRIGQAIARRLKPFGVQRFLYTGRQPR	Q91Z53	173	1
FASEQELDWAKAVVEKSRMGLVPPGTQMEQL	Q925N2	52	1
-MATTAQQSPQPVAGKRKGKSQFLPAKRARR	Q99J36	15	1
AVCCLSVVKDYVLFRKYNLQEVVKSAKDSQP	Q99J36	261	1
NVLPTADIAQFKQGVKSVAGKMAVLANGVMN	Q99K28-2	510	1
ERRAPLAPKHIKGITKLGYKVLIQPSNRRAI	Q99K67	52	1
LDEVLKQEIRLIDYEKMVDHRGSRIVAFGQW	Q99K67	138	1
EPHELREVSKTGDLRKVYGTVLSRHHHLVRK	Q99K67	259	1
LVRKTDGVYDPVEYEKYPERYTSRFNTDIAP	Q99K67	286	1
CDLVGISRSSPCEKLKEVVFTKLGGDNTQLE	Q99K67	780	1
VHIQECVPENLELKKKIFAQLDRIVDDRVIL	Q99KP3	104	1
ETAPATMDRTYALMKKIGQSPVRVLKEIDGF	Q99KP3	178	1
----MASCVGSRTLSKDDVNYRMHFRMINEQ	Q99LH2	12	1
TPFGKPSDALILGKIKNVDCVLLARHGRQHT	Q9CQ65	51	1
---MSSMTQNLREVMKVMFKVPGFDRVLEKV	Q9CQR4	13	1
TLAFASVDLTNKTTGKLIAQGRHTKHLGN--	Q9CQR4	127	1
ADEATRRVVSEIPVLKTNAGPRDRELWVQRL	Q9CR09	17	1
ADSLNHAVGFASRTSKAFSNKQTVKQCGCSQ	Q9CRT8	664	1
HAVGFASRTSKAFSNKQTVKQCGCSQVYLDC	Q9CRT8	669	1
SFADMMGILKDFHRIKQSQDLSRSLLKEEDP	Q9CWE0	250	1
--------------MKHYEVEIRDAKTREKL	Q9CY27	2	1
MKHYEVEIRDAKTREKLCFLDKVEPQATISE	Q9CY27	16	1
EIRDAKTREKLCFLDKVEPQATISEIKTLFT	Q9CY27	22	1
VEPQATISEIKTLFTKTHPQWYPARQSLRLD	Q9CY27	38	1
QWYPARQSLRLDPKGKSLKDEDVLQKLPVGT	Q9CY27	57	1
PARQSLRLDPKGKSLKDEDVLQKLPVGTTAT	Q9CY27	60	1
HMALRDLRPAGSKTRKIPYPTKNPFTWLFLL	Q9CY27	227	1
TQMTIWAKGKHRSYLKEFRDYPPLRMPIIPF	Q9CY27	291	1
---MHRRGVGAGAIAKKKLAEAKYKERGTVL	Q9CZ28	13	1
GVGAGAIAKKKLAEAKYKERGTVLAEDQLAQ	Q9CZ28	20	1
MSSLDRAQAAKNKGNKYFKAGKYEQAIQCYT	Q9CZW5	126	1
FYQNRAAAFEQLQKWKEVAQDCTKAVELNPK	Q9CZW5	173	1
FEQLQKWKEVAQDCTKAVELNPKYVKALFRR	Q9CZW5	181	1
KEVAQDCTKAVELNPKYVKALFRRAKAHEKL	Q9CZW5	188	1
AQDCTKAVELNPKYVKALFRRAKAHEKLDNK	Q9CZW5	191	1
YMEEENYDKIISECSKEIDAQGKYMAEALLL	Q9CZW5	322	1
EEAVADFDACIRLRPKFALAQAQKCFALYRQ	Q9CZW5	436	1
SSQVQAAMKGFEEIIKKFPRCAEGYALYAQA	Q9CZW5	473	1
VILLGWGGCRDKNLAKYSAIYHKRGCIVIRY	Q9D0Z3	51	1
NYNCEICGNYTYRGPKAFQRHFAEWRHAHGM	Q9D554	420	1
SDYFNIKRVPSELREKASVVNAELRKILCVD	Q9D5A0	359	1
LADGDSFNEMNSRRRKAQFFLGTTNKRAKTV	Q9D7A8	130	1
NSRRRKAQFFLGTTNKRAKTVVLHIDGLDDT	Q9D7A8	140	1
QEYQEKLKAIEPNEYKGKISDEMEDIIKKGE	Q9D7X8	169	1
CPLKAPGGPEAGAAHKPRRVSGSSSDSSSSS	Q9D809	43	1
YDLAPFRMSRFSTLSKAHL------------	Q9D826	387	1
ASLVGKKIVFVTGNAKKLEEVIQILGDNFPC	Q9D892	18	1
PFIEWARPPQPSGVDKANEMPAPRILRTHLP	Q9D939	96	1
DVVDKIVLETSFEKMKENPMTNRSTAPKSIL	Q9D939	234	1
EKMKENPMTNRSTAPKSILDQSISPFMRKGT	Q9D939	246	1
-----------MADSKPLRTLDGDPVAVEAL	Q9DBE0	5	1
DPVEEAIKFAQTVIGKPIEPRRILNKPVPSL	Q9DBM2	189	1
RLAPETCVRSVQASVKHPYEVAIKEEAKLFM	Q9DBM2	240	1
RSVQASVKHPYEVAIKEEAKLFMYLRGSGQA	Q9DBM2	248	1
GSGQARALQYAFFAEKSANKWSTPSGASWKT	Q9DBM2	274	1
ARALQYAFFAEKSANKWSTPSGASWKTASAQ	Q9DBM2	278	1
VVAVESDPKQLDTAKKIITSTLEKEASKSGQ	Q9DBM2	336	1
KQLDTAKKIITSTLEKEASKSGQASAKPNLR	Q9DBM2	344	1
TAKKIITSTLEKEASKSGQASAKPNLRFSSS	Q9DBM2	348	1
STLEKEASKSGQASAKPNLRFSSSTKELSSV	Q9DBM2	355	1
GRFGQKTGKGWYQYDKPLGRIHKPDPWLSEF	Q9DBM2	579	1
SDYLRRLVAQGSPPLKEWQSLAGPHSSKL--	Q9DBM2	705	1
PPLKEWQSLAGPHSSKL--------------	Q9DBM2	717	1
HTFTNNVIAERVKERKAEEDWTGAGRGPIPS	Q9DBW0	277	1
AEEDWTGAGRGPIPSKNKRKAFLDLLLSVTD	Q9DBW0	293	1
EVFGRSHRPVTLEDLKKLKYLDCVIKETLRV	Q9DBW0	376	1
GRSHRPVTLEDLKKLKYLDCVIKETLRVFPS	Q9DBW0	379	1
AYVPFSAGPRNCIGQKFAVMEEKTILACILR	Q9DBW0	471	1
-----MMMAAAAERNKEPILSVLRQYVDPAQ	Q9DCS2	11	1
IPSDRLREFLHRGEKKNSWFGTSGSQRRYIG	Q9JIY5	348	1
-------MDQTQHPSKAAQPLRSEKTRHCDG	Q9JJL3	9	1
--------METRYNLKSPAVKRLMKEAAELK	Q9JJZ4	8	1
VTVEAFKPLLSSRSLKCLVKNIPESTEILKK	Q9JK23	261	1
LALLTAVINPYWTHKKTQQLLHPVDWNFAQE	Q9QUK3	253	1
LKKAYRKLAKEYHPDKNPNAGDKFKEISFAY	Q9QYJ0	39	1
PLKVSLEDLYNGKTTKLQLSKNVLCSACSGQ	Q9QYJ0	134	1
LSKNVLCSACSGQGGKSGAVQKCSACRGRGV	Q9QYJ0	152	1
GLLYHVRKNDRLAVSKMISKFTRHGLKSPFA	Q9QZE5	213	1
HVRKNDRLAVSKMISKFTRHGLKSPFAYCMM	Q9QZE5	217	1
QRPESTATAAVKQPEKVAATRQEIFQEQLAA	Q9QZE5	604	1
-------MMASKRVAKELESLSKELPPYLRQ	Q9QZU9	9	1
EKKSGAQVHPEGVELKVKNLEAVQTDFSNEP	Q9WUQ2	140	1
KSGAQVHPEGVELKVKNLEAVQTDFSNEPLQ	Q9WUQ2	142	1
QAQGDCCSRPCGAQDKEHPRFLIPELCKQFY	Q9WVQ5	20	1
DYVFPENGLVAYKDGKLLCKQNIQGHLGEDV	Q9Z2M7	76	1
RSCSQEERIEFYELDKKEHIRQKFVADLRKE	Q9Z2M7	145	1
RIEFYELDKKEHIRQKFVADLRKEFAGKGLT	Q9Z2M7	152	1
HLEHAGYKTIYFFGDKTMPGGNDHEIFTDPR	Q9Z2M7	206	1
----------MAQLGKLLKEQKYDRQLRLWG	A6NCK0	6	0
-------MAQLGKLLKEQKYDRQLRLWGDHG	A6NCK0	9	0
----MAQLGKLLKEQKYDRQLRLWGDHGQEA	A6NCK0	12	0
HVCLINATATGTEILKNLVLPGIGSFTIIDG	A6NCK0	47	0
EDAGNNFFLQRSSIGKNRAEAAMEFLQELNS	A6NCK0	83	0
ICRTYGLVGYMRIIIKEHPVIESHPDNALED	A6NCK0	167	0
IESHPDNALEDLRLDKPFPELREHFQSYDLD	A6NCK0	187	0
ELREHFQSYDLDHMEKKDHSHTPWIVIIAKY	A6NCK0	206	0
LREHFQSYDLDHMEKKDHSHTPWIVIIAKYL	A6NCK0	207	0
EKKDHSHTPWIVIIAKYLAQWYSETNGRIPK	A6NCK0	220	0
KYLAQWYSETNGRIPKTYKEKEDFRDLIRQG	A6NCK0	235	0
AQWYSETNGRIPKTYKEKEDFRDLIRQGILK	A6NCK0	238	0
WYSETNGRIPKTYKEKEDFRDLIRQGILKNE	A6NCK0	240	0
KEKEDFRDLIRQGILKNENGAPEDEENFEEA	A6NCK0	253	0
ENGAPEDEENFEEAIKNVNTALNTTQIPSSI	A6NCK0	270	0
SIEDIFNDDRCINITKQTPSFWILARALKEF	A6NCK0	299	0
ITKQTPSFWILARALKEFVAKEGQGNLPVRG	A6NCK0	312	0
PSFWILARALKEFVAKEGQGNLPVRGTIPDM	A6NCK0	317	0
LPVRGTIPDMIADSGKYIKLQNVYREKAKKD	A6NCK0	338	0
ADSGKYIKLQNVYREKAKKDAAAVGNHVAKL	A6NCK0	349	0
SGKYIKLQNVYREKAKKDAAAVGNHVAKLLQ	A6NCK0	351	0
GKYIKLQNVYREKAKKDAAAVGNHVAKLLQS	A6NCK0	352	0
EKAKKDAAAVGNHVAKLLQSIGQAPESISEK	A6NCK0	363	0
QSIGQAPESISEKELKLLCSNSAFLRVVRCR	A6NCK0	381	0
RCRSLAEEYGLDTINKDEIISSMDNPDNEIV	A6NCK0	409	0
EIVLYLMLRAVDRFHKQQGRYPGVSNYQVEE	A6NCK0	437	0
RYPGVSNYQVEEDIGKLKSCLTGFLQEYGLS	A6NCK0	456	0
PGVSNYQVEEDIGKLKSCLTGFLQEYGLSVM	A6NCK0	458	0
CLTGFLQEYGLSVMVKDDYVHEFCRYGAAEP	A6NCK0	475	0
TIAAFLGGAAAQEVIKIITKQFVIFNNTYIY	A6NCK0	507	0
FLGGAAAQEVIKIITKQFVIFNNTYIYSGMS	A6NCK0	511	0
NLVAILISSIDNPLDKNLDNGGNSCLDFRPL	B0YIW6	20	0
SFSQPQVLLAAAVCTKAGKAIVSRQFVEMTR	B0YIW6	52	0
QPQVLLAAAVCTKAGKAIVSRQFVEMTRTRI	B0YIW6	55	0
EMTRTRIEGLLAAFPKLMNTGKQHTFVETES	B0YIW6	79	0
IEGLLAAFPKLMNTGKQHTFVETESVRYVYQ	B0YIW6	85	0
FVETESVRYVYQPMEKLYMVLITTKNSNILE	B0YIW6	104	0
VYQPMEKLYMVLITTKNSNILEDLETLRLFS	B0YIW6	113	0
EKVFRAVRETQEREAKAEMRRKAKELQQARR	B0YIW6	197	0
VRETQEREAKAEMRRKAKELQQARRDAERQG	B0YIW6	203	0
AKELQQARRDAERQGKKAPGFGGFGSSAVSG	B0YIW6	219	0
KELQQARRDAERQGKKAPGFGGFGSSAVSGG	B0YIW6	220	0
GSTAAMITETIIETDKPKVAPAPARPSGPSK	B0YIW6	250	0
TAAMITETIIETDKPKVAPAPARPSGPSKAL	B0YIW6	252	0
PARPSGPSKALKLGAKGKEVDNFVDKLKSEG	B0YIW6	272	0
RPSGPSKALKLGAKGKEVDNFVDKLKSEGET	B0YIW6	274	0
LGAKGKEVDNFVDKLKSEGETIMSSSMGKRT	B0YIW6	284	0
TIMSSSMGKRTSEATKMHAPPINMESVHMKI	B0YIW6	304	0
TKMHAPPINMESVHMKIEEKITLTCGRDGGL	B0YIW6	318	0
APPINMESVHMKIEEKITLTCGRDGGLQNME	B0YIW6	322	0
NMELHGMIMLRISDDKYGRIRLHVENEDKKG	B0YIW6	350	0
DDKYGRIRLHVENEDKKGVQLQTHPNVDKKL	B0YIW6	363	0
DKYGRIRLHVENEDKKGVQLQTHPNVDKKLF	B0YIW6	364	0
DKKGVQLQTHPNVDKKLFTAESLIGLKNPEK	B0YIW6	377	0
NVDKKLFTAESLIGLKNPEKSFPVNSDVGVL	B0YIW6	388	0
SRRNTLEWCLPVIDAKNKSGSLEFSIAGQPN	B0YIW6	489	0
RNTLEWCLPVIDAKNKSGSLEFSIAGQPNDF	B0YIW6	491	0
GQPNDFFPVQVSFVSKKNYCNIQVTKVTQVD	B0YIW6	516	0
QPNDFFPVQVSFVSKKNYCNIQVTKVTQVDG	B0YIW6	517	0
NSPVRFSTETTFLVDKYEIL-----------	B0YIW6	548	0
------MGEPSREEYKIQSFDAETQQLLKTA	B4DUM7	10	0
EYKIQSFDAETQQLLKTALKDPGAVDLEKVA	B4DUM7	23	0
QSFDAETQQLLKTALKDPGAVDLEKVANVIV	B4DUM7	27	0
LLKTALKDPGAVDLEKVANVIVDHSLQDCVF	B4DUM7	36	0
KEAGRMCYAIIQAESKQAGQSVFRRGLLNRL	B4DUM7	68	0
VYDCLFRLAQPDSLSKEEEVDCLVLQLHRVG	B4DUM7	144	0
DCLVLQLHRVGEQLEKMNGQRMDELFVLIRD	B4DUM7	164	0
QLLLLEIIEFRAAGWKTTPAAHKYYYSEVSD	B4DUM7	207	0
IEFRAAGWKTTPAAHKYYYSEVSD-------	B4DUM7	214	0
----MAAQGEPQVQFKLVLVGDGGTGKTTFV	B5MDF5	12	0
QVQFKLVLVGDGGTGKTTFVKRHLTGEFEKK	B5MDF5	23	0
LVLVGDGGTGKTTFVKRHLTGEFEKKYVATL	B5MDF5	28	0
GKTTFVKRHLTGEFEKKYVATLGVEVHPLVF	B5MDF5	37	0
RGPIKFNVWDTAGQEKFGGLRDGYYIQEMGI	B5MDF5	71	0
LVRVCENIPIVLCGNKVDIKDRKVKAKSIVF	B5MDF5	140	0
IPIVLCGNKVDIKDRKVKAKSIVFHRKKNLQ	B5MDF5	147	0
IVLCGNKVDIKDRKVKAKSIVFHRKKNLQYY	B5MDF5	149	0
VFHRKKNLQYYDISAKSNYNFEKPFLWLARK	B5MDF5	169	0
LQYYDISAKSNYNFEKPFLWLARKLIGDPNL	B5MDF5	176	0
KSNYNFEKPFLWLARKLIGDPNLEFVAMPAL	B5MDF5	184	0
FALHSASVFCVSLDPKTNTLAVTGGEDDKAF	C9JEH3	103	0
DPKTNTLAVTGGEDDKAFVWRLSDGELLFEC	C9JEH3	116	0
WRLSDGELLFECAGHKDSVTCAGFSHDSTLV	C9JEH3	135	0
HDSTLVATGDMSGLLKVWQVDTKEEVWSFEA	C9JEH3	160	0
TGDMSGLLKVWQVDTKEEVWSFEAGDLEWME	C9JEH3	167	0
PVLLAGTADGNTWMWKVPNGDCKTFQGPNCP	C9JEH3	203	0
ADGNTWMWKVPNGDCKTFQGPNCPATCGRVL	C9JEH3	210	0
GPNCPATCGRVLPDGKRAVVGYEDGTIRIWD	C9JEH3	229	0
IRIWDLKQGSPIHVLKGTEGHQGPLTCVAAN	C9JEH3	255	0
QDGSLILTGSVDCQAKLVSATTGKVVGVFRP	C9JEH3	286	0
GSVDCQAKLVSATTGKVVGVFRPETVASQPS	C9JEH3	294	0
DYRGHTAEILDFALSKDASLVVTTSGDHKAK	C9JEH3	411	0
LSKDASLVVTTSGDHKAKVFCVQRPDR----	C9JEH3	424	0
KDASLVVTTSGDHKAKVFCVQRPDR------	C9JEH3	426	0
--------------MKLIILEHYSQASEWAA	D6RFF8	2	0
LIILEHYSQASEWAAKYIRNRIIQFNPGPEK	D6RFF8	18	0
KYIRNRIIQFNPGPEKYFTLGLPTGAFLDGE	D6RFF8	33	0
GLPTGAFLDGEGAVDKGGESRQQGPGSTPLG	D6RFF8	53	0
ESRQQGPGSTPLGCYKKLIEYYKNGDLSFKY	D6RFF8	71	0
SRQQGPGSTPLGCYKKLIEYYKNGDLSFKYV	D6RFF8	72	0
GSTPLGCYKKLIEYYKNGDLSFKYVKTFNMD	D6RFF8	78	0
LIEYYKNGDLSFKYVKTFNMDEYVGLPRDHP	D6RFF8	88	0
DHPESYHSFMWNNFFKHIDIHPENTHILDGN	D6RFF8	116	0
GNAVDLQAECDAFEEKIKAAGGIELFVGGIG	D6RFF8	145	0
AVDLQAECDAFEEKIKAAGGIELFVGGIGPD	D6RFF8	147	0
AFNEPGSSLVSRTRVKTLAMDTILANARFFD	D6RFF8	181	0
DTILANARFFDGELTKVPTMALTVGVGTVMD	D6RFF8	201	0
VMDAREVMILITGAHKAFALYKAIEEGVNHM	D6RFF8	229	0
VMILITGAHKAFALYKAIEEGVNHMWTVSAF	D6RFF8	235	0
PRTVFVCDEDATLELKVKTVKYFKGLMLVHN	D6RFF8	269	0
TVFVCDEDATLELKVKTVKYFKGLMLVHNKL	D6RFF8	271	0
VCDEDATLELKVKTVKYFKGLMLVHNKLVDP	D6RFF8	274	0
EDATLELKVKTVKYFKGLMLVHNKLVDPL--	D6RFF8	277	0
VKTVKYFKGLMLVHNKLVDPL----------	D6RFF8	285	0
-----------MDAIKKKMQMLKLDKENALD	D9YZV3	5	0
----------MDAIKKKMQMLKLDKENALDR	D9YZV3	6	0
---------MDAIKKKMQMLKLDKENALDRA	D9YZV3	7	0
DKENALDRAEQAEADKKAAEDRSKQLEDELV	D9YZV3	29	0
KENALDRAEQAEADKKAAEDRSKQLEDELVS	D9YZV3	30	0
DRSKQLEDELVSLQKKLKGTEDELDKYSEAL	D9YZV3	49	0
SKQLEDELVSLQKKLKGTEDELDKYSEALKD	D9YZV3	51	0
LKGTEDELDKYSEALKDAQEKLELAEKKATD	D9YZV3	65	0
DELDKYSEALKDAQEKLELAEKKATDAEADV	D9YZV3	70	0
SEALKDAQEKLELAEKKATDAEADVASLNRR	D9YZV3	76	0
EALKDAQEKLELAEKKATDAEADVASLNRRI	D9YZV3	77	0
EELDRAQERLATALQKLEEAEKAADESERGM	D9YZV3	112	0
QERLATALQKLEEAEKAADESERGMKVIESR	D9YZV3	118	0
RGMKVIESRAQKDEEKMEIQEIQLKEAKHIA	D9YZV3	140	0
DEEKMEIQEIQLKEAKHIAEDADRKYEEVAR	D9YZV3	152	0
IQLKEAKHIAEDADRKYEEVARKLVIIESDL	D9YZV3	161	0
HIAEDADRKYEEVARKLVIIESDLERAEERA	D9YZV3	168	0
SDLERAEERAELSEGKCAELEEELKTVTNNL	D9YZV3	189	0
AELSEGKCAELEEELKTVTNNLKSLEAQAEK	D9YZV3	198	0
AEKYSQKEDRYEEEIKVLSDKLKEAETRAEF	D9YZV3	226	0
EDRYEEEIKVLSDKLKEAETRAEFAERSVTK	D9YZV3	233	0
KEAETRAEFAERSVTKLEKSIDDLEDELYAQ	D9YZV3	248	0
LEKSIDDLEDELYAQKLKYKAISEELDHALN	D9YZV3	264	0
KSIDDLEDELYAQKLKYKAISEELDHALNDM	D9YZV3	266	0
IDDLEDELYAQKLKYKAISEELDHALNDMTS	D9YZV3	268	0
-----------MSRFKFIDIGINLTDPMFRG	E5RG17	5	0
DDLQDVIGRAVEIGVKKFMITGGNLQDSKDA	E5RG17	45	0
GVKKFMITGGNLQDSKDALHLAQTNGMFFST	E5RG17	58	0
FSTVGCHPTRCGEFEKNNPDLYLKELLNLAE	E5RG17	86	0
TRCGEFEKNNPDLYLKELLNLAENNKGKVVA	E5RG17	94	0
PDLYLKELLNLAENNKGKVVAIGECGLDFDR	E5RG17	104	0
LYLKELLNLAENNKGKVVAIGECGLDFDRLQ	E5RG17	106	0
IGECGLDFDRLQFCPKDTQLKYFEKQFELSE	E5RG17	125	0
LDFDRLQFCPKDTQLKYFEKQFELSEQTKLP	E5RG17	130	0
RLQFCPKDTQLKYFEKQFELSEQTKLPMFLH	E5RG17	134	0
QLKYFEKQFELSEQTKLPMFLHCRNSHAEFL	E5RG17	143	0
FLHCRNSHAEFLDIMKRNRDRCVGGVVHSFD	E5RG17	162	0
RDRCVGGVVHSFDGTKEAAAALIDLDLYIGF	E5RG17	180	0
SVTVIHLCSQRNRGSKKLGNSSLKTEANLEV	E5RG17	229	0
VTVIHLCSQRNRGSKKLGNSSLKTEANLEVL	E5RG17	230	0
SQRNRGSKKLGNSSLKTEANLEVLKSIPSEK	E5RG17	237	0
LGNSSLKTEANLEVLKSIPSEKLMIETDAPW	E5RG17	246	0
KTEANLEVLKSIPSEKLMIETDAPWCGVKST	E5RG17	252	0
TDAPWCGVKSTHAGSKYIRTAFPTKKKWESG	E5RG17	272	0
STHAGSKYIRTAFPTKKKWESGHCLKDRNEP	E5RG17	281	0
THAGSKYIRTAFPTKKKWESGHCLKDRNEPC	E5RG17	282	0
HAGSKYIRTAFPTKKKWESGHCLKDRNEPCH	E5RG17	283	0
TAFPTKKKWESGHCLKDRNEPCHIIQILEIM	E5RG17	291	0
--------------MKAESPGKHEFSVDMTC	E5RIM7	2	0
--------MKAESPGKHEFSVDMTCGGCAEA	E5RIM7	8	0
CAEAVSRVLNKLGGVKYDIDLPNKKVCIESE	E5RIM7	35	0
LNKLGGVKYDIDLPNKKVCIESEHSMDTLLA	E5RIM7	43	0
NKLGGVKYDIDLPNKKVCIESEHSMDTLLAT	E5RIM7	44	0
CIESEHSMDTLLATLKKTGKTVSYLGLE---	E5RIM7	61	0
AGSTPSFCHHFSTQEKTPQICVVGSGPAGFY	E7EQC1	37	0
QHLLKHPQAHVDIYEKQPVPFGLVRFGVAPD	E7EQC1	70	0
FGLVRFGVAPDHPEVKNVINTFTQTAHSGRC	E7EQC1	90	0
DITKAALGVLRQSRVKTVWLVGRRGPLQVAF	E7EQC1	221	0
WLVGRRGPLQVAFTIKELREMIQLPGARPIL	E7EQC1	239	0
ARPILDPVDFLGLQDKIKEVPRPRKRLTELL	E7EQC1	265	0
PILDPVDFLGLQDKIKEVPRPRKRLTELLLR	E7EQC1	267	0
FLGLQDKIKEVPRPRKRLTELLLRTATEKPG	E7EQC1	274	0
PRKRLTELLLRTATEKPGPAEAARQASASRA	E7EQC1	287	0
MEDLPCGLVLSSIGYKSRPVDPSVPFDSKLG	E7EQC1	363	0
GRVMDVPGLYCSGWVKRGPTGVIATTMTDSF	E7EQC1	400	0
MTDSFLTGQMLLQDLKAGLLPSGPRPGYAAI	E7EQC1	426	0
LSSRGVRPVSFSDWEKLDAEEVARGQGTGKP	E7EQC1	460	0
EKLDAEEVARGQGTGKPREKLVDPQEMLRLL	E7EQC1	474	0
AEEVARGQGTGKPREKLVDPQEMLRLLGH--	E7EQC1	478	0
---------MALRLLKLAATSASARVVAAGA	E7ESZ7	7	0
AGAQRVRGIHSSVQCKLRYGMWHFLLGDKAS	E7ESZ7	35	0
QCKLRYGMWHFLLGDKASKRLTERSRVITVD	E7ESZ7	48	0
LRYGMWHFLLGDKASKRLTERSRVITVDGNI	E7ESZ7	51	0
ERSRVITVDGNICTGKGKLAKEIAEKLGFKH	E7ESZ7	70	0
SRVITVDGNICTGKGKLAKEIAEKLGFKHFP	E7ESZ7	72	0
GKGKLAKEIAEKLGFKHFPEAGIHYPDSTTG	E7ESZ7	84	0
PEAGIHYPDSTTGDGKPLATDYNGNCSLEKF	E7ESZ7	102	0
GKPLATDYNGNCSLEKFYDDPRSNDGNSYRL	E7ESZ7	116	0
DFVFLEAMYNQGFIRKQCVDHYNEVKSVTIC	E7ESZ7	181	0
QGFIRKQCVDHYNEVKSVTICDYLPPHLVIY	E7ESZ7	191	0
IYIDVPVPEVQRRIQKKGDPHEMKITSAYLQ	E7ESZ7	220	0
YIDVPVPEVQRRIQKKGDPHEMKITSAYLQD	E7ESZ7	221	0
EVQRRIQKKGDPHEMKITSAYLQDIENAYKK	E7ESZ7	228	0
MKITSAYLQDIENAYKKTFLPEMSEKCEVLQ	E7ESZ7	242	0
IENAYKKTFLPEMSEKCEVLQYSAREAQDSK	E7ESZ7	252	0
KCEVLQYSAREAQDSKKVVEDIEYLKFDKGP	E7ESZ7	267	0
CEVLQYSAREAQDSKKVVEDIEYLKFDKGPW	E7ESZ7	268	0
EAQDSKKVVEDIEYLKFDKGPWLKQDNRTLY	E7ESZ7	277	0
DSKKVVEDIEYLKFDKGPWLKQDNRTLYHLR	E7ESZ7	280	0
VEDIEYLKFDKGPWLKQDNRTLYHLRLLVQD	E7ESZ7	285	0
QDNRTLYHLRLLVQDKFEVLNYTSIPIFLPE	E7ESZ7	301	0
WRWEDLLIGLQLPGRKYSPGYNTEVGDKWIW	E7ESZ7	373	0
PGRKYSPGYNTEVGDKWIWLK----------	E7ESZ7	385	0
SPGYNTEVGDKWIWLK---------------	E7ESZ7	390	0
AVRSVACPSQAWRLQKVLCGRCGAASCPSQT	E7EWW0	45	0
GSRADGPRTSGHVTGKMAVFPWHSRNRNYKA	E7EWW0	89	0
GKMAVFPWHSRNRNYKAEFASCRLEAVPLEF	E7EWW0	103	0
RLEAVPLEFGDYHPLKPITVTESKTKKVNRK	E7EWW0	125	0
DYHPLKPITVTESKTKKVNRKGSTSSTSSSS	E7EWW0	135	0
YHPLKPITVTESKTKKVNRKGSTSSTSSSSS	E7EWW0	136	0
KPITVTESKTKKVNRKGSTSSTSSSSSSSVV	E7EWW0	140	0
ADPAALAAAMDSSRRKRDRDDNSVVGSDFEP	E7EWW0	190	0
DDNSVVGSDFEPWTNKRGEILARYTTTEKLS	E7EWW0	209	0
TNKRGEILARYTTTEKLSINLFMGSEKGKAG	E7EWW0	222	0
TTTEKLSINLFMGSEKGKAGTATLAMSEKVR	E7EWW0	233	0
TEKLSINLFMGSEKGKAGTATLAMSEKVRTR	E7EWW0	235	0
SEKGKAGTATLAMSEKVRTRLEELDDFEEGS	E7EWW0	246	0
RTRLEELDDFEEGSQKELLNLTQQDYVNRIE	E7EWW0	263	0
QQDYVNRIEELNQSLKDAWASDQKVKALKIV	E7EWW0	285	0
LNQSLKDAWASDQKVKALKIVIQCSKLLSDT	E7EWW0	295	0
SDQKVKALKIVIQCSKLLSDTSVIQFYPSKF	E7EWW0	305	0
SKLLSDTSVIQFYPSKFVLITDILDTFGKLV	E7EWW0	319	0
PSKFVLITDILDTFGKLVYERIFSMCVDSRS	E7EWW0	332	0
VLPDHFSPENANDTAKETCLNWFFKIASIRE	E7EWW0	363	0
NANDTAKETCLNWFFKIASIRELIPRFYVEA	E7EWW0	372	0
IRELIPRFYVEASILKCNKFLSKTGISECLP	E7EWW0	391	0
LIPRFYVEASILKCNKFLSKTGISECLPRLT	E7EWW0	394	0
FYVEASILKCNKFLSKTGISECLPRLTCMIR	E7EWW0	398	0
RAYLCRVGMEVAPHLKETLNKNFFDFLLTFK	E7EWW0	440	0
RVGMEVAPHLKETLNKNFFDFLLTFKQIHGD	E7EWW0	445	0
KETLNKNFFDFLLTFKQIHGDTVQNQLVVQG	E7EWW0	455	0
YHAPEALLTEMMERCKKLGNNALLLNSVMSA	E7EWW0	508	0
HAPEALLTEMMERCKKLGNNALLLNSVMSAF	E7EWW0	509	0
AEFIATRSMDFIGMIKECDESGFPKHLLFRS	E7EWW0	541	0
DFIGMIKECDESGFPKHLLFRSLGLNLALAD	E7EWW0	550	0
DPPESDRLQILNEAWKVITKLKNPQDYINCA	E7EWW0	580	0
SDRLQILNEAWKVITKLKNPQDYINCAEVWV	E7EWW0	584	0
RLQILNEAWKVITKLKNPQDYINCAEVWVEY	E7EWW0	586	0
QDYINCAEVWVEYTCKHFTKREVNTVLADVI	E7EWW0	604	0
NCAEVWVEYTCKHFTKREVNTVLADVIKHMT	E7EWW0	608	0
HFTKREVNTVLADVIKHMTPDRAFEDSYPQL	E7EWW0	620	0
DRAFEDSYPQLQLIIKKVIAHFHDFSVLFSV	E7EWW0	640	0
RAFEDSYPQLQLIIKKVIAHFHDFSVLFSVE	E7EWW0	641	0
VIAHFHDFSVLFSVEKFLPFLDMFQKESVRV	E7EWW0	657	0
LFSVEKFLPFLDMFQKESVRVEVCKCIMDAF	E7EWW0	667	0
FLDMFQKESVRVEVCKCIMDAFIKHQQEPTK	E7EWW0	676	0
SVRVEVCKCIMDAFIKHQQEPTKDPVILNAL	E7EWW0	684	0
KCIMDAFIKHQQEPTKDPVILNALLHVCKTM	E7EWW0	691	0
PTKDPVILNALLHVCKTMHDSVNALTLEDEK	E7EWW0	704	0
KTMHDSVNALTLEDEKRMLSYLINGFIKMVS	E7EWW0	719	0
EDEKRMLSYLINGFIKMVSFGRDFEQQLSFY	E7EWW0	731	0
VQLIHSVNRLAMETRKVMKGNHSRKTAAFVR	E7EWW0	776	0
IHSVNRLAMETRKVMKGNHSRKTAAFVRACV	E7EWW0	779	0
LAMETRKVMKGNHSRKTAAFVRACVAYCFIT	E7EWW0	785	0
VALANQCLSQADAFFKAAISLVPEVPKMINI	E7EWW0	835	0
DAFFKAAISLVPEVPKMINIDGKMRPSESFL	E7EWW0	846	0
ISLVPEVPKMINIDGKMRPSESFLLEFLCNF	E7EWW0	853	0
LNVIQDYTWEDNSDEKIRIYTCVLHLLSAMS	E7EWW0	906	0
LLSAMSQETYLYHIDKVDSNDSLYGGDSKFL	E7EWW0	931	0
IDKVDSNDSLYGGDSKFLAENNKLCETVMAQ	E7EWW0	944	0
DSLYGGDSKFLAENNKLCETVMAQILEHLKT	E7EWW0	951	0
NKLCETVMAQILEHLKTLAKDEALKRQSSLG	E7EWW0	965	0
ETVMAQILEHLKTLAKDEALKRQSSLGLSFF	E7EWW0	969	0
QILEHLKTLAKDEALKRQSSLGLSFFNSILA	E7EWW0	974	0
SFFNSILAHGDLRNNKLNQLSVNLWHLAQRH	E7EWW0	997	0
HLAQRHGCADTRTMVKTLEYIKKQSKQPDMT	E7EWW0	1022	0
GCADTRTMVKTLEYIKKQSKQPDMTHLTELA	E7EWW0	1028	0
CADTRTMVKTLEYIKKQSKQPDMTHLTELAL	E7EWW0	1029	0
TRTMVKTLEYIKKQSKQPDMTHLTELALRLP	E7EWW0	1032	0
ASNCGTGSGRSGLLDKRQALTILPRLDSSSW	E9PI68	38	0
DSSSWAQAVLPPQPPKYLGWQWKIDDKPVKI	E9PI68	64	0
AVLPPQPPKYLGWQWKIDDKPVKIDKWDGSA	E9PI68	71	0
PQPPKYLGWQWKIDDKPVKIDKWDGSAVKNS	E9PI68	75	0
PKYLGWQWKIDDKPVKIDKWDGSAVKNSLDD	E9PI68	78	0
DDKPVKIDKWDGSAVKNSLDDSAKKVLLEKY	E9PI68	88	0
KWDGSAVKNSLDDSAKKVLLEKYKYVENFGL	E9PI68	96	0
WDGSAVKNSLDDSAKKVLLEKYKYVENFGLI	E9PI68	97	0
NSLDDSAKKVLLEKYKYVENFGLIDGRLTIC	E9PI68	104	0
IVALIWDYMHPFPESKPVLALCVISYFVMMG	E9PI68	142	0
SYFVMMGILTIYTSYKEKSIFLVAHRKDPTG	E9PI68	166	0
FVMMGILTIYTSYKEKSIFLVAHRKDPTGMD	E9PI68	168	0
YTSYKEKSIFLVAHRKDPTGMDPDDIWQLSS	E9PI68	177	0
TGMDPDDIWQLSSSLKRFDDKYTLKLTFISG	E9PI68	195	0
QLSSSLKRFDDKYTLKLTFISGRTKQQREAE	E9PI68	204	0
DDKYTLKLTFISGRTKQQREAEFTKSIAKFF	E9PI68	213	0
EPEISRLHDSLAIERKIK-------------	E9PI68	255	0
EISRLHDSLAIERKIK---------------	E9PI68	257	0
VLQLCPLLAFYRCVRKMRSGKASCTLETVWE	E9PRY8	50	0
PLLAFYRCVRKMRSGKASCTLETVWEDKHKY	E9PRY8	55	0
RSGKASCTLETVWEDKHKYEEAERRFYEHEA	E9PRY8	67	0
GKASCTLETVWEDKHKYEEAERRFYEHEATQ	E9PRY8	69	0
DEAEAPDGGSRRDPRKSQDSRKPLQKKRKRS	E9PRY8	126	0
DGGSRRDPRKSQDSRKPLQKKRKRSPKSGLG	E9PRY8	132	0
RRDPRKSQDSRKPLQKKRKRSPKSGLGPADL	E9PRY8	136	0
RDPRKSQDSRKPLQKKRKRSPKSGLGPADLA	E9PRY8	137	0
PRKSQDSRKPLQKKRKRSPKSGLGPADLALL	E9PRY8	139	0
QDSRKPLQKKRKRSPKSGLGPADLALLGLSA	E9PRY8	143	0
DLALLGLSAERVWLDKSLFDQAESSYRQKLA	E9PRY8	165	0
LDKSLFDQAESSYRQKLADVAAQAAWPPALA	E9PRY8	178	0
NQVACHHVTWGIWVNKSSFDQAERAFVEWSQ	E9PRY8	217	0
PLGSLQALVREVWLEKPRYDAAERGFYEALF	E9PRY8	286	0
ERGFYEALFDGHPPGKVRLQERAGLAEGARR	E9PRY8	308	0
RRGRRDRRGRNILGNKRAGLRRADGEAPSAL	E9PRY8	337	0
DGEAPSALPYCYFLQKDAEAPWLSKPAYDSA	E9PRY8	360	0
YCYFLQKDAEAPWLSKPAYDSAECRHHAAEA	E9PRY8	369	0
GPRSGLSVSSLRPNRKMATNFLAHEKIWFDK	E9PRY8	416	0
LRPNRKMATNFLAHEKIWFDKFKYDDAERRF	E9PRY8	426	0
KMATNFLAHEKIWFDKFKYDDAERRFYEQMN	E9PRY8	431	0
TQHVSPMRQVEPPAKKPATPAEDDEDDDIDL	E9PRY8	560	0
DDDIDLFGSDNEEEDKEAAQLREERLRQYAE	E9PRY8	585	0
AAQLREERLRQYAEKKAKKPALVAKSSILLD	E9PRY8	602	0
RQYAEKKAKKPALVAKSSILLDVKPWDDETD	E9PRY8	611	0
KKPALVAKSSILLDVKPWDDETDMAQLEACV	E9PRY8	619	0
CVRSIQLDGLVWGASKLVPVGYGIRKLQIQC	E9PRY8	648	0
VWGASKLVPVGYGIRKLQIQCVVEDDKVGTD	E9PRY8	658	0
YGIRKLQIQCVVEDDKVGTDLLEEEITKFEE	E9PRY8	669	0
EDDKVGTDLLEEEITKFEEHVQSVDIAAFNK	E9PRY8	681	0
KFEEHVQSVDIAAFNKI--------------	E9PRY8	696	0
-------------MGKGVGRDKYEPAAVSEQ	F5H3A1	3	0
-------MGKGVGRDKYEPAAVSEQGDKKGK	F5H3A1	9	0
GRDKYEPAAVSEQGDKKGKKGKKDRDMDELK	F5H3A1	21	0
RDKYEPAAVSEQGDKKGKKGKKDRDMDELKK	F5H3A1	22	0
KYEPAAVSEQGDKKGKKGKKDRDMDELKKEV	F5H3A1	24	0
YEPAAVSEQGDKKGKKGKKDRDMDELKKEVS	F5H3A1	25	0
PAAVSEQGDKKGKKGKKDRDMDELKKEVSMD	F5H3A1	27	0
AAVSEQGDKKGKKGKKDRDMDELKKEVSMDD	F5H3A1	28	0
KKGKKGKKDRDMDELKKEVSMDDHKLSLDEL	F5H3A1	36	0
KGKKGKKDRDMDELKKEVSMDDHKLSLDELH	F5H3A1	37	0
RDMDELKKEVSMDDHKLSLDELHRKYGTDLS	F5H3A1	45	0
VSMDDHKLSLDELHRKYGTDLSRGLTSARAA	F5H3A1	54	0
GPNALTPPPTTPEWIKFCRQLFGGFSMLLWI	F5H3A1	91	0
AVVIITGCFSYYQEAKSSKIMESFKNMVPQQ	F5H3A1	153	0
IITGCFSYYQEAKSSKIMESFKNMVPQQALV	F5H3A1	156	0
SYYQEAKSSKIMESFKNMVPQQALVIRNGEK	F5H3A1	162	0
KNMVPQQALVIRNGEKMSINAEEVVVGDLVE	F5H3A1	177	0
SINAEEVVVGDLVEVKGGDRIPADLRIISAN	F5H3A1	194	0
DRIPADLRIISANGCKVDNSSLTGESEPQTR	F5H3A1	212	0
EGLLATVTVCLTLTAKRMARKNCLVKNLEAV	F5H3A1	349	0
TVTVCLTLTAKRMARKNCLVKNLEAVETLGS	F5H3A1	354	0
LTLTAKRMARKNCLVKNLEAVETLGSTSTIC	F5H3A1	359	0
EAVETLGSTSTICSDKTGTLTQNRMTVAHMW	F5H3A1	377	0
HEADTTENQSGVSFDKTSATWLALSRIAGLC	F5H3A1	413	0
NRAVFQANQENLPILKRAVAGDASESALLKC	F5H3A1	444	0
LKRAVAGDASESALLKCIELCCGSVKEMRER	F5H3A1	458	0
ESALLKCIELCCGSVKEMRERYAKIVEIPFN	F5H3A1	468	0
ELCCGSVKEMRERYAKIVEIPFNSTNKYQLS	F5H3A1	476	0
HKNPNTSEPQHLLVMKGAPERILDRCSSILL	F5H3A1	508	0
PERILDRCSSILLHGKEQPLDEELKDAFQNA	F5H3A1	526	0
SILLHGKEQPLDEELKDAFQNAYLELGGLGE	F5H3A1	535	0
SMIDPPRAAVPDAVGKCRSAGIKVIMVTGDH	F5H3A1	605	0
AAVPDAVGKCRSAGIKVIMVTGDHPITAKAI	F5H3A1	612	0
GIKVIMVTGDHPITAKAIAKGVGIISEGNET	F5H3A1	625	0
IMVTGDHPITAKAIAKGVGIISEGNETVEDI	F5H3A1	629	0
ARLNIPVSQVNPRDAKACVVHGSDLKDMTSE	F5H3A1	661	0
NPRDAKACVVHGSDLKDMTSEQLDDILKYHT	F5H3A1	671	0
SDLKDMTSEQLDDILKYHTEIVFARTSPQQK	F5H3A1	683	0
KYHTEIVFARTSPQQKLIIVEGCQRQGAIVA	F5H3A1	698	0
IVAVTGDGVNDSPALKKADIGVAMGIAGSDV	F5H3A1	726	0
VAVTGDGVNDSPALKKADIGVAMGIAGSDVS	F5H3A1	727	0
ADIGVAMGIAGSDVSKQAADMILLDDNFASI	F5H3A1	743	0
IVTGVEEGRLIFDNLKKSIAYTLTSNIPEIT	F5H3A1	773	0
VTGVEEGRLIFDNLKKSIAYTLTSNIPEITP	F5H3A1	774	0
PAISLAYEQAESDIMKRQPRNPKTDKLVNER	F5H3A1	833	0
EQAESDIMKRQPRNPKTDKLVNERLISMAYG	F5H3A1	840	0
ESDIMKRQPRNPKTDKLVNERLISMAYGQIG	F5H3A1	843	0
DVEDSYGQQWTYEQRKIVEFTCHTAFFVSIV	F5H3A1	912	0
FVSIVVVQWADLVICKTRRNSVFQQGMKNKI	F5H3A1	938	0
VICKTRRNSVFQQGMKNKILIFGLFEETALA	F5H3A1	950	0
CKTRRNSVFQQGMKNKILIFGLFEETALAAF	F5H3A1	952	0
SYCPGMGVALRMYPLKPTWWFCAFPYSLLIF	F5H3A1	984	0
AFPYSLLIFVYDEVRKLIIRRRPGGWVEKET	F5H3A1	1006	0
VRKLIIRRRPGGWVEKETYY-----------	F5H3A1	1019	0
LGDLHIPHRCNSLPAKFKKLLVPGKIQHILC	F8VXU5	53	0
DLHIPHRCNSLPAKFKKLLVPGKIQHILCTG	F8VXU5	55	0
CNSLPAKFKKLLVPGKIQHILCTGNLCTKES	F8VXU5	62	0
PGKIQHILCTGNLCTKESYDYLKTLAGDVHI	F8VXU5	75	0
LCTGNLCTKESYDYLKTLAGDVHIVRGDFDE	F8VXU5	82	0
IVRGDFDENLNYPEQKVVTVGQFKIGLIHGH	F8VXU5	105	0
NLNYPEQKVVTVGQFKIGLIHGHQVIPWGDM	F8VXU5	113	0
QRQFDVDILISGHTHKFEAFEHENKFYINPG	F8VXU5	150	0
ISGHTHKFEAFEHENKFYINPGSATGAYNAL	F8VXU5	159	0
STVVTYVYQLIGDDVKVERIEYKKP------	F8VXU5	205	0
YQLIGDDVKVERIEYKKP-------------	F8VXU5	212	0
QLIGDDVKVERIEYKKP--------------	F8VXU5	213	0
-------MSARAAAAKSTAMEETAIWEQHTV	G3V1L9	9	0
HFQSGETSIVISDVLKGGPAEGQLQENDRVA	G3V1L9	61	0
SMDNVEHAFAVQQLRKSGKNAKITIRRKKKV	G3V1L9	97	0
NVEHAFAVQQLRKSGKNAKITIRRKKKVQIP	G3V1L9	100	0
QLRKSGKNAKITIRRKKKVQIPVSRPDPEPV	G3V1L9	109	0
LRKSGKNAKITIRRKKKVQIPVSRPDPEPVS	G3V1L9	110	0
RKSGKNAKITIRRKKKVQIPVSRPDPEPVSD	G3V1L9	111	0
DPRSGRSGVVNRRSEKIWPRDRSASRERSLS	G3V1L9	153	0
SPRSDRRSVASSQPAKPTKVTLVKSRKNEEY	G3V1L9	183	0
SDRRSVASSQPAKPTKVTLVKSRKNEEYGLR	G3V1L9	186	0
VASSQPAKPTKVTLVKSRKNEEYGLRLASHI	G3V1L9	191	0
SQPAKPTKVTLVKSRKNEEYGLRLASHIFVK	G3V1L9	194	0
KNEEYGLRLASHIFVKEISQDSLAARDGNIQ	G3V1L9	209	0
LAARDGNIQEGDVVLKINGTVTENMSLTDAK	G3V1L9	231	0
KINGTVTENMSLTDAKTLIERSKGKLKMVVQ	G3V1L9	246	0
ENMSLTDAKTLIERSKGKLKMVVQRDERATL	G3V1L9	253	0
MSLTDAKTLIERSKGKLKMVVQRDERATLLN	G3V1L9	255	0
LTDAKTLIERSKGKLKMVVQRDERATLLNVP	G3V1L9	257	0
PSNGSLRSRDEERISKPGAVSTPVKHADDHT	G3V1L9	348	0
DEERISKPGAVSTPVKHADDHTPKTVEEVTV	G3V1L9	357	0
GAVSTPVKHADDHTPKTVEEVTVERNEKQTP	G3V1L9	365	0
HTPKTVEEVTVERNEKQTPSLPEPKPVYAQV	G3V1L9	377	0
TVERNEKQTPSLPEPKPVYAQVGQPDVDLPV	G3V1L9	386	0
LPNSTHEDGILRPSMKLVKFRKGDSVGLRLA	G3V1L9	423	0
STHEDGILRPSMKLVKFRKGDSVGLRLAGGN	G3V1L9	426	0
EDGILRPSMKLVKFRKGDSVGLRLAGGNDVG	G3V1L9	429	0
VGIFVAGVLEDSPAAKEGLEEGDQILRVNNV	G3V1L9	458	0
NIIREEAVLFLLDLPKGEEVTILAQKKKDVY	G3V1L9	492	0
LLDLPKGEEVTILAQKKKDVYRRIVESDVGD	G3V1L9	502	0
LDLPKGEEVTILAQKKKDVYRRIVESDVGDS	G3V1L9	503	0
DLPKGEEVTILAQKKKDVYRRIVESDVGDSF	G3V1L9	504	0
DVGDSFYIRTHFEYEKESPYGLSFNKGEVFR	G3V1L9	529	0
HFEYEKESPYGLSFNKGEVFRVVDTLYNGKL	G3V1L9	539	0
NKGEVFRVVDTLYNGKLGSWLAIRIGKNHKE	G3V1L9	553	0
LYNGKLGSWLAIRIGKNHKEVERGIIPNKNR	G3V1L9	564	0
GKLGSWLAIRIGKNHKEVERGIIPNKNRAEQ	G3V1L9	567	0
IGKNHKEVERGIIPNKNRAEQLASVQYTLPK	G3V1L9	577	0
KNRAEQLASVQYTLPKTAGGDRADFWRFRGL	G3V1L9	592	0
GDRADFWRFRGLRSSKRNLRKSREDLSAQPV	G3V1L9	611	0
FWRFRGLRSSKRNLRKSREDLSAQPVQTKFP	G3V1L9	616	0
LRKSREDLSAQPVQTKFPAYERVVLREAGFL	G3V1L9	629	0
RPVTIFGPIADVAREKLAREEPDIYQIAKSE	G3V1L9	660	0
REKLAREEPDIYQIAKSEPRDAGTDQRSSGI	G3V1L9	673	0
GTDQRSSGIIRLHTIKQIIDQDKHALLDVTP	G3V1L9	695	0
GIIRLHTIKQIIDQDKHALLDVTPNAVDRLN	G3V1L9	702	0
YAQWYPIVVFLNPDSKQGVKTMRMRLCPESR	G3V1L9	733	0
YPIVVFLNPDSKQGVKTMRMRLCPESRKSAR	G3V1L9	737	0
QGVKTMRMRLCPESRKSARKLYERSHKLRKN	G3V1L9	749	0
TMRMRLCPESRKSARKLYERSHKLRKNNHHL	G3V1L9	753	0
PESRKSARKLYERSHKLRKNNHHLFTTTINL	G3V1L9	760	0
RKSARKLYERSHKLRKNNHHLFTTTINLNSM	G3V1L9	763	0
TINLNSMNDGWYGALKEAIQQQQNQLVWVSE	G3V1L9	787	0
AIQQQQNQLVWVSEGKADGATSDDLDLHDDR	G3V1L9	804	0
QAQPQPIHRIDSPGFKPASQQKAEASSPVPY	G3V1L9	916	0
IHRIDSPGFKPASQQKAEASSPVPYLSPETN	G3V1L9	922	0
LRDQEPSLSSHVDPTKVYRKDPYPEEMMRQN	G3V1L9	1001	0
EPSLSSHVDPTKVYRKDPYPEEMMRQNHVLK	G3V1L9	1005	0
KDPYPEEMMRQNHVLKQPAVSHPGHRPDKEP	G3V1L9	1020	0
VLKQPAVSHPGHRPDKEPNLTYEPQLPYVEK	G3V1L9	1033	0
KEPNLTYEPQLPYVEKQASRDLEQPTYRYES	G3V1L9	1048	0
DRVPMYEEQWSYYDDKQPYPSRPPFDNQHSQ	G3V1L9	1097	0
GRLRPEAQPHPSAGPKPAESKQYFEQYSRSY	G3V1L9	1184	0
EAQPHPSAGPKPAESKQYFEQYSRSYEQVPP	G3V1L9	1189	0
HGAAAVPPLIPSSQHKPEALPSNTKPLPPPP	G3V1L9	1233	0
IPSSQHKPEALPSNTKPLPPPPTQTEEEEDP	G3V1L9	1242	0
PPPPTQTEEEEDPAMKPQSVLTRVKMFENKR	G3V1L9	1260	0
EEDPAMKPQSVLTRVKMFENKRSASLETKKD	G3V1L9	1269	0
MKPQSVLTRVKMFENKRSASLETKKDVNDTG	G3V1L9	1274	0
RVKMFENKRSASLETKKDVNDTGSFKPPEVA	G3V1L9	1282	0
VKMFENKRSASLETKKDVNDTGSFKPPEVAS	G3V1L9	1283	0
ASLETKKDVNDTGSFKPPEVASKPSGAPIIG	G3V1L9	1292	0
DVNDTGSFKPPEVASKPSGAPIIGPKPTSQN	G3V1L9	1299	0
PEVASKPSGAPIIGPKPTSQNQFSEHDKTLY	G3V1L9	1309	0
IGPKPTSQNQFSEHDKTLYRIPEPQKPQLKP	G3V1L9	1321	0
FSEHDKTLYRIPEPQKPQLKPPEDIVRSNHY	G3V1L9	1331	0
DKTLYRIPEPQKPQLKPPEDIVRSNHYDPEE	G3V1L9	1335	0
RSNHYDPEEDEEYYRKQLSYFDRRSFENKPP	G3V1L9	1357	0
YRKQLSYFDRRSFENKPPAHIAASHLSEPAK	G3V1L9	1370	0
KPPAHIAASHLSEPAKPAHSQNQSNFSSYSS	G3V1L9	1385	0
PAHSQNQSNFSSYSSKGKPPEADGVDRSFGE	G3V1L9	1401	0
HSQNQSNFSSYSSKGKPPEADGVDRSFGEKR	G3V1L9	1403	0
GKPPEADGVDRSFGEKRYEPIQATPPPPPLP	G3V1L9	1417	0
QPSQPVTSASLHIHSKGAHGEGNSVSLDFQN	G3V1L9	1452	0
EGNSVSLDFQNSLVSKPDPPPSQNKPATFRP	G3V1L9	1472	0
QNSLVSKPDPPPSQNKPATFRPPNREDTAQA	G3V1L9	1481	0
PPNREDTAQAAFYPQKSFPDKAPVNGTEQTQ	G3V1L9	1502	0
DTAQAAFYPQKSFPDKAPVNGTEQTQKTVTP	G3V1L9	1507	0
SFPDKAPVNGTEQTQKTVTPAYNRFTPKPYT	G3V1L9	1518	0
QTQKTVTPAYNRFTPKPYTSSARPFERKFES	G3V1L9	1530	0
FTPKPYTSSARPFERKFESPKFNHNLLPSET	G3V1L9	1542	0
YTSSARPFERKFESPKFNHNLLPSETAHKPD	G3V1L9	1547	0
SPKFNHNLLPSETAHKPDLSSKTPTSPKTLV	G3V1L9	1560	0
NLLPSETAHKPDLSSKTPTSPKTLVKSHSLA	G3V1L9	1566	0
TAHKPDLSSKTPTSPKTLVKSHSLAQPPEFD	G3V1L9	1572	0
PDLSSKTPTSPKTLVKSHSLAQPPEFDSGVE	G3V1L9	1576	0
PEFDSGVETFSIHAEKPKYQINNISTVPKAI	G3V1L9	1599	0
FDSGVETFSIHAEKPKYQINNISTVPKAIPV	G3V1L9	1601	0
AEKPKYQINNISTVPKAIPVSPSAVEEDEDE	G3V1L9	1612	0
PQGAIPEGVEQEIYFKVCRDNSILPPLDKEK	G3V1L9	1674	0
YFKVCRDNSILPPLDKEKGETLLSPLVMCGP	G3V1L9	1687	0
KVCRDNSILPPLDKEKGETLLSPLVMCGPHG	G3V1L9	1689	0
ETLLSPLVMCGPHGLKFLKPVELRLPHCASM	G3V1L9	1706	0
LSPLVMCGPHGLKFLKPVELRLPHCASMTPD	G3V1L9	1709	0
PHCASMTPDGWSFALKSSDSSSGDPKTWQNK	G3V1L9	1731	0
WSFALKSSDSSSGDPKTWQNKCLPGDPNYLV	G3V1L9	1741	0
KSSDSSSGDPKTWQNKCLPGDPNYLVGANCV	G3V1L9	1746	0
-MQENLRFASSGDDIKIWDASSMTLVDKFNP	G3V3F1	15	0
DDIKIWDASSMTLVDKFNPHTSPHGISSICW	G3V3F1	27	0
SSNNNFLVTASSSGDKIVVSSCKCKPVPLLE	G3V3F1	58	0
VTASSSGDKIVVSSCKCKPVPLLELAEGQKQ	G3V3F1	65	0
ASSSGDKIVVSSCKCKPVPLLELAEGQKQTC	G3V3F1	67	0
CKCKPVPLLELAEGQKQTCVNLNSTSMYLVS	G3V3F1	79	0
LVSGGLNNTVNIWDLKSKRVHRSLKDHKDQV	G3V3F1	107	0
SGGLNNTVNIWDLKSKRVHRSLKDHKDQVTC	G3V3F1	109	0
VNIWDLKSKRVHRSLKDHKDQVTCVTYNWND	G3V3F1	116	0
WDLKSKRVHRSLKDHKDQVTCVTYNWNDCYI	G3V3F1	119	0
STPFGHGSNQSVRHLKYSLFKKSLLGSVSDN	G3V3F1	169	0
HGSNQSVRHLKYSLFKKSLLGSVSDNGIVTL	G3V3F1	174	0
GSNQSVRHLKYSLFKKSLLGSVSDNGIVTLW	G3V3F1	175	0
DVNSQSPYHNFDSVHKAPASGICFSPVNELL	G3V3F1	206	0
FSPVNELLFVTIGLDKRIILYDTSSKKLVKT	G3V3F1	229	0
TIGLDKRIILYDTSSKKLVKTLVADTPLTAV	G3V3F1	239	0
IGLDKRIILYDTSSKKLVKTLVADTPLTAVD	G3V3F1	240	0
DKRIILYDTSSKKLVKTLVADTPLTAVDFMP	G3V3F1	243	0
GSSRGKIYQYDLRMLKSPVKTISAHKTSVQC	G3V3F1	281	0
GKIYQYDLRMLKSPVKTISAHKTSVQCIAFQ	G3V3F1	285	0
DLRMLKSPVKTISAHKTSVQCIAFQYSTVLT	G3V3F1	291	0
TSVQCIAFQYSTVLTKSSLNKGCSNKPTTVN	G3V3F1	307	0
IAFQYSTVLTKSSLNKGCSNKPTTVNKRSVN	G3V3F1	312	0
STVLTKSSLNKGCSNKPTTVNKRSVNVNAAS	G3V3F1	317	0
SSLNKGCSNKPTTVNKRSVNVNAASGGVQNS	G3V3F1	323	0
SIATVLPQPMTSAMGKGTVAVQEKAGLPRSI	G3V3F1	363	0
PMTSAMGKGTVAVQEKAGLPRSINTDTLSKE	G3V3F1	371	0
EKAGLPRSINTDTLSKETDSGKNQDFSSFDD	G3V3F1	385	0
RSINTDTLSKETDSGKNQDFSSFDDTGKSSL	G3V3F1	391	0
DSGKNQDFSSFDDTGKSSLGDMFSPIRDDAV	G3V3F1	403	0
LGDMFSPIRDDAVVNKGSDESIGKGDGFDFL	G3V3F1	421	0
RDDAVVNKGSDESIGKGDGFDFLPQLNSVFP	G3V3F1	429	0
GFDFLPQLNSVFPPRKNPVTSSTSVLHSSPL	G3V3F1	447	0
VLHSSPLNVFMGSPGKEENENRDLTAESKKI	G3V3F1	471	0
PGKEENENRDLTAESKKIYMGKQESKDSFKQ	G3V3F1	484	0
GKEENENRDLTAESKKIYMGKQESKDSFKQL	G3V3F1	485	0
ENRDLTAESKKIYMGKQESKDSFKQLAKLVT	G3V3F1	490	0
LTAESKKIYMGKQESKDSFKQLAKLVTSGAE	G3V3F1	494	0
SKKIYMGKQESKDSFKQLAKLVTSGAESGNL	G3V3F1	498	0
YMGKQESKDSFKQLAKLVTSGAESGNLNTSP	G3V3F1	502	0
NLNTSPSSNQTRNSEKFEKPENEIEAQLICE	G3V3F1	527	0
TSPSSNQTRNSEKFEKPENEIEAQLICEPPI	G3V3F1	530	0
LICEPPINGSSTPNPKIASSVTAGVASSLSE	G3V3F1	554	0
IASSVTAGVASSLSEKIADSIGNNRQNAPLT	G3V3F1	570	0
EACHRDIVNLQVEMIKQFHMQLNEMHSLLER	G3V3F1	620	0
NEGLVAEIERLREENKRLRAHF---------	G3V3F1	654	0
-------------MAKFGVHRILLLAISLTK	G3V599	3	0
KFGVHRILLLAISLTKCLESTKLLADLKKCG	G3V599	18	0
ILLLAISLTKCLESTKLLADLKKCGDLECEA	G3V599	24	0
SLTKCLESTKLLADLKKCGDLECEALINRVS	G3V599	30	0
LTKCLESTKLLADLKKCGDLECEALINRVSA	G3V599	31	0
MRDYRGPDCRYLNFTKGEEISVYVKLAGERE	G3V599	62	0
RYLNFTKGEEISVYVKLAGEREDLWAGSKGK	G3V599	71	0
YVKLAGEREDLWAGSKGKEFGYFPRDAVQIE	G3V599	84	0
KLAGEREDLWAGSKGKEFGYFPRDAVQIEEV	G3V599	86	0
QIEEVFISEEIQMSTKESDFLCLLGVSYTFD	G3V599	112	0
LNGDYGENIYPYEEDKDEKSSIYESDFQIEP	G3V599	148	0
DYGENIYPYEEDKDEKSSIYESDFQIEPGFY	G3V599	151	0
PALEAPEDIGSTSESKDWEEVVVESMEQDRI	G3V599	194	0
IPEVHVPPSSAVSGVKEWFGLGGEQAEEKAF	G3V599	224	0
GVKEWFGLGGEQAEEKAFESVIEPVQESSFR	G3V599	237	0
ESVIEPVQESSFRSRKIAVEDENDLEELNNG	G3V599	255	0
TEHQQESESEIDSVPKTQSELASESEHIPKP	G3V599	289	0
PKTQSELASESEHIPKPQSTGWFGGGFTSYL	G3V599	303	0
SNPPLQDFPNSISSDKEATVPCTEILTEKKD	G3V599	349	0
SDKEATVPCTEILTEKKDTITNDSLSLKPSW	G3V599	362	0
DKEATVPCTEILTEKKDTITNDSLSLKPSWF	G3V599	363	0
LTEKKDTITNDSLSLKPSWFDFGFAILGFAY	G3V599	374	0
SWFDFGFAILGFAYAKEDKIMLDDRKNEEDG	G3V599	391	0
DFGFAILGFAYAKEDKIMLDDRKNEEDGGAD	G3V599	394	0
GFAYAKEDKIMLDDRKNEEDGGADEHEHPLT	G3V599	401	0
ADEHEHPLTSELDPEKEQEIETIKIIETEDQ	G3V599	423	0
TSELDPEKEQEIETIKIIETEDQIDKKPVSE	G3V599	431	0
EIETIKIIETEDQIDKKPVSEKTDESDTIPY	G3V599	441	0
IETIKIIETEDQIDKKPVSEKTDESDTIPYL	G3V599	442	0
IIETEDQIDKKPVSEKTDESDTIPYLKKFLY	G3V599	447	0
PVSEKTDESDTIPYLKKFLYNFDNPWNFQNI	G3V599	458	0
VSEKTDESDTIPYLKKFLYNFDNPWNFQNIP	G3V599	459	0
FLYNFDNPWNFQNIPKETELPFPKQILDQNN	G3V599	475	0
WNFQNIPKETELPFPKQILDQNNVIENEETG	G3V599	483	0
ETGEFSIDNYPTDNTKVMIFKSSYSLSEDAS	G3V599	511	0
SIDNYPTDNTKVMIFKSSYSLSEDASEFQIL	G3V599	516	0
SSYSLSEDASEFQILKYLFQIDVYDFMNSAF	G3V599	532	0
RSFRSVRSRLYVGREKKLALMLSGLIEEKSK	G3V599	611	0
SFRSVRSRLYVGREKKLALMLSGLIEEKSKL	G3V599	612	0
REKKLALMLSGLIEEKSKLLEKFSLVQKEYE	G3V599	624	0
KKLALMLSGLIEEKSKLLEKFSLVQKEYEGY	G3V599	626	0
LMLSGLIEEKSKLLEKFSLVQKEYEGYEVES	G3V599	630	0
IEEKSKLLEKFSLVQKEYEGYEVESSLKDAS	G3V599	636	0
LVQKEYEGYEVESSLKDASFEKEATEAQSLE	G3V599	648	0
EGYEVESSLKDASFEKEATEAQSLEATCEKL	G3V599	654	0
EKEATEAQSLEATCEKLNRSNSELEDEILCL	G3V599	668	0
NRSNSELEDEILCLEKELKEEKSKHSEQDEL	G3V599	685	0
NSELEDEILCLEKELKEEKSKHSEQDELMAD	G3V599	688	0
LEDEILCLEKELKEEKSKHSEQDELMADISK	G3V599	691	0
DEILCLEKELKEEKSKHSEQDELMADISKRI	G3V599	693	0
KSKHSEQDELMADISKRIQSLEDESKSLKSQ	G3V599	706	0
MADISKRIQSLEDESKSLKSQVAEAKMTFKI	G3V599	716	0
ISKRIQSLEDESKSLKSQVAEAKMTFKIFQM	G3V599	719	0
LEDESKSLKSQVAEAKMTFKIFQMNEERLKI	G3V599	726	0
SKSLKSQVAEAKMTFKIFQMNEERLKIAIKD	G3V599	730	0
AKMTFKIFQMNEERLKIAIKDALNENSQLQE	G3V599	740	0
FKIFQMNEERLKIAIKDALNENSQLQESQKQ	G3V599	744	0
IKDALNENSQLQESQKQLLQEAEVWKEQVSE	G3V599	758	0
LQESQKQLLQEAEVWKEQVSELNKQKVTFED	G3V599	768	0
LQEAEVWKEQVSELNKQKVTFEDSKVHAEQV	G3V599	776	0
EAEVWKEQVSELNKQKVTFEDSKVHAEQVLN	G3V599	778	0
QVSELNKQKVTFEDSKVHAEQVLNDKESHIK	G3V599	785	0
TFEDSKVHAEQVLNDKESHIKTLTERLLKMK	G3V599	795	0
KVHAEQVLNDKESHIKTLTERLLKMKDWAAM	G3V599	800	0
NDKESHIKTLTERLLKMKDWAAMLGEDITDD	G3V599	808	0
KESHIKTLTERLLKMKDWAAMLGEDITDDDN	G3V599	810	0
MNSESENGAYLDNPPKGALKKLIHAAKLNAS	G3V599	845	0
SENGAYLDNPPKGALKKLIHAAKLNASLKTL	G3V599	849	0
ENGAYLDNPPKGALKKLIHAAKLNASLKTLE	G3V599	850	0
DNPPKGALKKLIHAAKLNASLKTLEGERNQI	G3V599	856	0
ALKKLIHAAKLNASLKTLEGERNQIYIQLSE	G3V599	862	0
EGERNQIYIQLSEVDKTKEELTEHIKNLQTE	G3V599	880	0
ERNQIYIQLSEVDKTKEELTEHIKNLQTEQA	G3V599	882	0
LSEVDKTKEELTEHIKNLQTEQASLQSENTH	G3V599	890	0
ASLQSENTHFENENQKLQQKLKVMTELYQEN	G3V599	912	0
SENTHFENENQKLQQKLKVMTELYQENEMKL	G3V599	916	0
NTHFENENQKLQQKLKVMTELYQENEMKLHR	G3V599	918	0
QKLKVMTELYQENEMKLHRKLTVEENYRLEK	G3V599	930	0
VMTELYQENEMKLHRKLTVEENYRLEKEEKL	G3V599	934	0
KLHRKLTVEENYRLEKEEKLSKVDEKISHAT	G3V599	945	0
RKLTVEENYRLEKEEKLSKVDEKISHATEEL	G3V599	948	0
TVEENYRLEKEEKLSKVDEKISHATEELETY	G3V599	951	0
NYRLEKEEKLSKVDEKISHATEELETYRKRA	G3V599	955	0
DEKISHATEELETYRKRAKDLEEELERTIHS	G3V599	968	0
ISHATEELETYRKRAKDLEEELERTIHSYQG	G3V599	971	0
ERTIHSYQGQIISHEKKAHDNWLAARNAERN	G3V599	993	0
WLAARNAERNLNDLRKENAHNRQKLTETELK	G3V599	1014	0
RNLNDLRKENAHNRQKLTETELKFELLEKDP	G3V599	1022	0
KENAHNRQKLTETELKFELLEKDPYALDVPN	G3V599	1029	0
RQKLTETELKFELLEKDPYALDVPNTAFGRE	G3V599	1035	0
SGPAELRSFNMPSLDKMDGSMPSEMESSRND	G3V599	1185	0
DGSMPSEMESSRNDTKDDLGNLNVPDSSLPA	G3V599	1202	0
PNGTSAALRETGVIEKLLTSYGFIQCSERQA	G5E9Q2	32	0
LFFHCSQYNGNLQDLKVGDDVEFEVSSDRRT	G5E9Q2	64	0
GDDVEFEVSSDRRTGKPIAVKLVKIKQEILP	G5E9Q2	81	0
FEVSSDRRTGKPIAVKLVKIKQEILPEERMN	G5E9Q2	86	0
SSDRRTGKPIAVKLVKIKQEILPEERMNGQV	G5E9Q2	89	0
DRRTGKPIAVKLVKIKQEILPEERMNGQVVC	G5E9Q2	91	0
MNGQVVCAVPHNLESKSPAAPGQSPTGSVCY	G5E9Q2	115	0
TPEDVEGNVQLETGDKINFVIDNNKHTGAVS	G5E9Q2	157	0
QLETGDKINFVIDNNKHTGAVSARNIMLLKK	G5E9Q2	166	0
NKHTGAVSARNIMLLKKKQARCQGVVCAMKE	G5E9Q2	180	0
KHTGAVSARNIMLLKKKQARCQGVVCAMKEA	G5E9Q2	181	0
HTGAVSARNIMLLKKKQARCQGVVCAMKEAF	G5E9Q2	182	0
LKKKQARCQGVVCAMKEAFGFIERGDVVKEI	G5E9Q2	194	0
AMKEAFGFIERGDVVKEIFFHYSEFKGDLET	G5E9Q2	207	0
RGDVVKEIFFHYSEFKGDLETLQPGDDVEFT	G5E9Q2	217	0
DLETLQPGDDVEFTIKDRNGKEVATDVRLLP	G5E9Q2	234	0
QPGDDVEFTIKDRNGKEVATDVRLLPQGTVI	G5E9Q2	239	0
IFEDISIEHFEGTVTKVIPKVPSKNQNDPLP	G5E9Q2	269	0
ISIEHFEGTVTKVIPKVPSKNQNDPLPGRIK	G5E9Q2	273	0
HFEGTVTKVIPKVPSKNQNDPLPGRIKVDFV	G5E9Q2	277	0
KVPSKNQNDPLPGRIKVDFVIPKELPFGDKD	G5E9Q2	288	0
NDPLPGRIKVDFVIPKELPFGDKDTKSKVTL	G5E9Q2	295	0
IKVDFVIPKELPFGDKDTKSKVTLLEGDHVR	G5E9Q2	302	0
DFVIPKELPFGDKDTKSKVTLLEGDHVRFNI	G5E9Q2	305	0
VIPKELPFGDKDTKSKVTLLEGDHVRFNIST	G5E9Q2	307	0
EGDHVRFNISTDRRDKLERATNIEVLSNTFQ	G5E9Q2	327	0
EMGVIAAMRDGFGFIKCVDRDVRMFFHFSEI	G5E9Q2	364	0
VPDMLSAQRNHAIRIKKLPKGTVSFHSHSDH	G5E9Q2	411	0
PDMLSAQRNHAIRIKKLPKGTVSFHSHSDHR	G5E9Q2	412	0
LSAQRNHAIRIKKLPKGTVSFHSHSDHRFLG	G5E9Q2	415	0
SFHSHSDHRFLGTVEKEATFSNPKTTSPNKG	G5E9Q2	434	0
RFLGTVEKEATFSNPKTTSPNKGKEKEAEDG	G5E9Q2	442	0
EKEATFSNPKTTSPNKGKEKEAEDGIIAYDD	G5E9Q2	448	0
EATFSNPKTTSPNKGKEKEAEDGIIAYDDCG	G5E9Q2	450	0
TFSNPKTTSPNKGKEKEAEDGIIAYDDCGVK	G5E9Q2	452	0
KEAEDGIIAYDDCGVKLTIAFQAKDVEGSTS	G5E9Q2	467	0
AYDDCGVKLTIAFQAKDVEGSTSPQIGDKVE	G5E9Q2	475	0
QAKDVEGSTSPQIGDKVEFSISDKQRPGQQV	G5E9Q2	488	0
TSPQIGDKVEFSISDKQRPGQQVATCVRLLG	G5E9Q2	496	0
QVATCVRLLGRNSNSKRLLGYVATLKDNFGF	G5E9Q2	517	0
RNSNSKRLLGYVATLKDNFGFIETANHDKEI	G5E9Q2	527	0
TLKDNFGFIETANHDKEIFFHYSEFSGDVDS	G5E9Q2	540	0
VDSLELGDMVEYSLSKGKGNKVSAEKVNKTH	G5E9Q2	568	0
SLELGDMVEYSLSKGKGNKVSAEKVNKTHSV	G5E9Q2	570	0
LGDMVEYSLSKGKGNKVSAEKVNKTHSVNGI	G5E9Q2	573	0
EYSLSKGKGNKVSAEKVNKTHSVNGITEEAD	G5E9Q2	578	0
LSKGKGNKVSAEKVNKTHSVNGITEEADPTI	G5E9Q2	581	0
VNGITEEADPTIYSGKVIRPLRSVDPTQTEY	G5E9Q2	600	0
TEYQGMIEIVEEGDMKGEVYPFGIVGMANKG	G5E9Q2	628	0
MKGEVYPFGIVGMANKGDCLQKGESVKFQLC	G5E9Q2	642	0
PFGIVGMANKGDCLQKGESVKFQLCVLGQNA	G5E9Q2	648	0
GMANKGDCLQKGESVKFQLCVLGQNAQTMAY	G5E9Q2	653	0
VKDQFGFINYEVGDSKKLFFHVKEVQDGIEL	G5E9Q2	696	0
KDQFGFINYEVGDSKKLFFHVKEVQDGIELQ	G5E9Q2	697	0
INYEVGDSKKLFFHVKEVQDGIELQAGDEVE	G5E9Q2	703	0
GDEVEFSVILNQRTGKCSACNVWRVCEGPKA	G5E9Q2	729	0
GKCSACNVWRVCEGPKAVAAPRPDRLVNRLK	G5E9Q2	743	0
KAVAAPRPDRLVNRLKNITLDDASAPRLMVL	G5E9Q2	758	0
QPRGPDNSMGFGAERKIRQAGVID-------	G5E9Q2	790	0
GGRGGMGGSDRGGFNKFGGPRDQGSRHDSAE	H3BPE7	264	0
GLGENVTIESVADYFKQIGIIKTNKKTGQPM	H3BPE7	307	0
SVADYFKQIGIIKTNKKTGQPMINLYTDRET	H3BPE7	316	0
TGQPMINLYTDRETGKLKGEATVSFDDPPSA	H3BPE7	333	0
QPMINLYTDRETGKLKGEATVSFDDPPSAKA	H3BPE7	335	0
LKGEATVSFDDPPSAKAAIDWFDGKEFSGNP	H3BPE7	349	0
DDPPSAKAAIDWFDGKEFSGNPIKVSFATRR	H3BPE7	358	0
AIDWFDGKEFSGNPIKVSFATRRADFNRGGG	H3BPE7	366	0
SGGGGGGGQQRAGDWKCPNPTCENMNFSWRN	H3BPE7	428	0
CENMNFSWRNECNQCKAPKPDGPGGGPGGSH	H3BPE7	449	0
MNFSWRNECNQCKAPKPDGPGGGPGGSHMGG	H3BPE7	452	0
RGGRGGGDRGGFGPGKMDSRGEHRQDRRERP	H3BPE7	511	0
VTWLYRFLPTSNMAAKLRSLLPPDLRLQFWL	J3KNA0	17	0
PPDLRLQFWLHARLQKCFLSRGCGSYCAGAK	J3KNA0	38	0
KCFLSRGCGSYCAGAKASPLPGKMAMGLMCG	J3KNA0	53	0
CGSYCAGAKASPLPGKMAMGLMCGRRELLRL	J3KNA0	60	0
GRRVHSVAGPSQWLGKPLTTRLLFPAAPCCC	J3KNA0	94	0
HLPEIQKFSSRIREAKLAGDHIEYYKASSEM	J3KNA0	247	0
RIREAKLAGDHIEYYKASSEMALYQKKHGIK	J3KNA0	257	0
HIEYYKASSEMALYQKKHGIKLYKPLILPVT	J3KNA0	267	0
IEYYKASSEMALYQKKHGIKLYKPLILPVTQ	J3KNA0	268	0
KASSEMALYQKKHGIKLYKPLILPVTQAPIF	J3KNA0	272	0
SEMALYQKKHGIKLYKPLILPVTQAPIFISF	J3KNA0	275	0
VQVSCLRIPAVRTVLKIPQRVVHDLDKLPPR	J3KNA0	403	0
RTVLKIPQRVVHDLDKLPPREGFLESFKKGW	J3KNA0	414	0
DLDKLPPREGFLESFKKGWKNAEMTRQLRER	J3KNA0	426	0
LDKLPPREGFLESFKKGWKNAEMTRQLRERE	J3KNA0	427	0
LPPREGFLESFKKGWKNAEMTRQLREREQRM	J3KNA0	430	0
PLRQTFTHNPLLQPGKDNPPNIPSSSSKPKS	J3KNA0	471	0
QPGKDNPPNIPSSSSKPKSKYPWHDTLG---	J3KNA0	483	0
GKDNPPNIPSSSSKPKSKYPWHDTLG-----	J3KNA0	485	0
DNPPNIPSSSSKPKSKYPWHDTLG-------	J3KNA0	487	0
------MAAEEPQQQKQEPLGSDSEGVNCLA	J3KR44	10	0
QNPLVSERLELSVLYKEYAEDDNIYQQKIKD	J3KR44	59	0
VLYKEYAEDDNIYQQKIKDLHKKYSYIRKTR	J3KR44	71	0
YKEYAEDDNIYQQKIKDLHKKYSYIRKTRPD	J3KR44	73	0
AEDDNIYQQKIKDLHKKYSYIRKTRPDGNCF	J3KR44	77	0
EDDNIYQQKIKDLHKKYSYIRKTRPDGNCFY	J3KR44	78	0
QQKIKDLHKKYSYIRKTRPDGNCFYRAFGFS	J3KR44	84	0
RAFGFSHLEALLDDSKELQRRFKAVSAKSKE	J3KR44	109	0
DDSKELQRRFKAVSAKSKEDLVSQGFTEFTI	J3KR44	121	0
SKELQRRFKAVSAKSKEDLVSQGFTEFTIED	J3KR44	123	0
EDFHNTFMDLIEQVEKQTSVADLLASFNDQS	J3KR44	152	0
VYLRLLTSGYLQRESKFFEHFIEGGRTVKEF	J3KR44	189	0
ESKFFEHFIEGGRTVKEFCQQEVEPMCKESD	J3KR44	202	0
RTVKEFCQQEVEPMCKESDHIHIIALAQALS	J3KR44	214	0
GGTTNPHIFPEGSEPKVYLLYRPGHYDILYK	J3KR44	257	0
KVYLLYRPGHYDILYK---------------	J3KR44	272	0
MYLQVETRTSSRLHLKRAPGIRSWSLLVGIL	J3KSJ5	16	0
IGLAAAYYSGDSLGWKLFYVTGCLFVAVQNL	J3KSJ5	48	0
VAVQNLEDWEEAIFDKSTGKVVLKTFSLYKK	J3KSJ5	73	0
NLEDWEEAIFDKSTGKVVLKTFSLYKKLLTL	J3KSJ5	77	0
DKSTGKVVLKTFSLYKKLLTLFRAGHDQVVV	J3KSJ5	87	0
KSTGKVVLKTFSLYKKLLTLFRAGHDQVVVL	J3KSJ5	88	0
VVLLHDVRDVSVEEEKVRYFGKGYMVVLRLA	J3KSJ5	116	0
VRDVSVEEEKVRYFGKGYMVVLRLATGFSHP	J3KSJ5	122	0
SIFSRTRDLVRAGVLKEKPLWFDVYDAFPPL	J3QLR8	26	0
FSRTRDLVRAGVLKEKPLWFDVYDAFPPLRE	J3QLR8	28	0
PLREPVFQRPRVRYGKAKAPIQDIWYHEDRI	J3QLR8	55	0
YGSGQRAFDLFNPNFKSTCQRFVEKYTELQK	J3QLR8	93	0
KSTCQRFVEKYTELQKLGETDEEKLFVETGK	J3QLR8	108	0
EKYTELQKLGETDEEKLFVETGKALLAEGVI	J3QLR8	116	0
KLGETDEEKLFVETGKALLAEGVILRRVGEA	J3QLR8	123	0
LRRVGEARTVSISLLKLLLGL----------	J3QLR8	147	0
VLQGVRLSENVVNRMKEPSSPPPAPTSSTFG	J3QTA6	39	0
SSTFGLQDGNLRAPHKESTLPRSGSSGGQQP	J3QTA6	65	0
LPRSGSSGGQQPSGMKEGVKRYEQEHAAIQD	J3QTA6	84	0
GSSGGQQPSGMKEGVKRYEQEHAAIQDKLFQ	J3QTA6	88	0
EGVKRYEQEHAAIQDKLFQVAKREREAATKH	J3QTA6	100	0
EQEHAAIQDKLFQVAKREREAATKHSKASLP	J3QTA6	106	0
DKLFQVAKREREAATKHSKASLPTGEGSISH	J3QTA6	114	0
FQVAKREREAATKHSKASLPTGEGSISHEEQ	J3QTA6	117	0
LESREAELRRRDTFYKEQLERIERKNAEMYK	J3QTA6	157	0
RRDTFYKEQLERIERKNAEMYKLSSEQFHEA	J3QTA6	166	0
KEQLERIERKNAEMYKLSSEQFHEAASKMES	J3QTA6	172	0
EMYKLSSEQFHEAASKMESTIKPRRVEPVCS	J3QTA6	184	0
SEQFHEAASKMESTIKPRRVEPVCSGLQAQI	J3QTA6	190	0
YRDRPHEVLLCSDLVKAYQRCVSAAHKVRPC	J3QTA6	224	0
SDLVKAYQRCVSAAHKVRPCLPPRFPRALGG	J3QTA6	235	0
HLLGRPREALSTNECKARRAASAATAAPTAT	O00116	59	0
APTATPAAQESGTIPKKRQEVMKWNGWGYND	O00116	85	0
PTATPAAQESGTIPKKRQEVMKWNGWGYNDS	O00116	86	0
AQESGTIPKKRQEVMKWNGWGYNDSKFIFNK	O00116	92	0
RQEVMKWNGWGYNDSKFIFNKKGQIELTGKR	O00116	102	0
KWNGWGYNDSKFIFNKKGQIELTGKRYPLSG	O00116	107	0
SKFIFNKKGQIELTGKRYPLSGMGLPTFKEW	O00116	116	0
TGKRYPLSGMGLPTFKEWIQNTLGVNVEHKT	O00116	129	0
FKEWIQNTLGVNVEHKTTSKASLNPSDTPPS	O00116	143	0
IQNTLGVNVEHKTTSKASLNPSDTPPSVVNE	O00116	147	0
DTPPSVVNEDFLHDLKETNISYSQEADDRVF	O00116	169	0
IPDIVLWPTCHDDVVKIVNLACKYNLCIIPI	O00116	220	0
PTCHDDVVKIVNLACKYNLCIIPIGGGTSVS	O00116	227	0
HVEAGITGQELERQLKESGYCTGHEPDSLEF	O00116	292	0
FSTVGGWVSTRASGMKKNIYGNIEDLVVHIK	O00116	322	0
STVGGWVSTRASGMKKNIYGNIEDLVVHIKM	O00116	323	0
KKNIYGNIEDLVVHIKMVTPRGIIEKSCQGP	O00116	337	0
LVVHIKMVTPRGIIEKSCQGPRMSTGPDIHH	O00116	347	0
MGSEGTLGVITEATIKIRPVPEYQKYGSVAF	O00116	380	0
ITEATIKIRPVPEYQKYGSVAFPNFEQGVAC	O00116	389	0
FPNFEQGVACLREIAKQRCAPASIRLMDNKQ	O00116	410	0
AKQRCAPASIRLMDNKQFQFGHALKPQVSSI	O00116	424	0
IRLMDNKQFQFGHALKPQVSSIFTSFLDGLK	O00116	433	0
KPQVSSIFTSFLDGLKKFYITKFKGFDPNQL	O00116	448	0
PQVSSIFTSFLDGLKKFYITKFKGFDPNQLS	O00116	449	0
IFTSFLDGLKKFYITKFKGFDPNQLSVATLL	O00116	454	0
TSFLDGLKKFYITKFKGFDPNQLSVATLLFE	O00116	456	0
NQLSVATLLFEGDREKVLQHEKQVYDIAAKF	O00116	476	0
TLLFEGDREKVLQHEKQVYDIAAKFGGLAAG	O00116	482	0
EKVLQHEKQVYDIAAKFGGLAAGEDNGQRGY	O00116	490	0
TSAPWDRVVDLCRNVKERITRECKEKGVQFA	O00116	545	0
VDLCRNVKERITRECKEKGVQFAPFSTCRVT	O00116	553	0
LCRNVKERITRECKEKGVQFAPFSTCRVTQT	O00116	555	0
ILANGGSLSHHHGVGKLRKQWLKESISDVGF	O00116	621	0
NGGSLSHHHGVGKLRKQWLKESISDVGFGML	O00116	624	0
LSHHHGVGKLRKQWLKESISDVGFGMLKSVK	O00116	628	0
QWLKESISDVGFGMLKSVKEYVDPNNIFGNR	O00116	640	0
KESISDVGFGMLKSVKEYVDPNNIFGNRNLL	O00116	643	0
STDREASIDILHSIVKRDIQENDEEAVQVKE	O00231-2	32	0
VKRDIQENDEEAVQVKEQSILELGSLLAKTG	O00231-2	46	0
QVKEQSILELGSLLAKTGQAAELGGLLKYVR	O00231-2	59	0
LLAKTGQAAELGGLLKYVRPFLNSISKAKAA	O00231-2	71	0
GGLLKYVRPFLNSISKAKAARLVRSLLDLFL	O00231-2	82	0
LLKYVRPFLNSISKAKAARLVRSLLDLFLDM	O00231-2	84	0
TGQEVELCLECIEWAKSEKRTFLRQALEARL	O00231-2	118	0
EVELCLECIEWAKSEKRTFLRQALEARLVSL	O00231-2	121	0
RQALEARLVSLYFDTKRYQEALHLGSQLLRE	O00231-2	141	0
YQEALHLGSQLLRELKKMDDKALLVEVQLLE	O00231-2	158	0
QEALHLGSQLLRELKKMDDKALLVEVQLLES	O00231-2	159	0
HLGSQLLRELKKMDDKALLVEVQLLESKTYH	O00231-2	163	0
MDDKALLVEVQLLESKTYHALSNLPKARAAL	O00231-2	175	0
LTSARTTANAIYCPPKLQATLDMQSGIIHAA	O00231-2	205	0
ATLDMQSGIIHAAEEKDWKTAYSYFYEAFEG	O00231-2	223	0
DMQSGIIHAAEEKDWKTAYSYFYEAFEGYDS	O00231-2	226	0
YFYEAFEGYDSIDSPKAITSLKYMLLCKIML	O00231-2	246	0
EGYDSIDSPKAITSLKYMLLCKIMLNTPEDV	O00231-2	252	0
DSPKAITSLKYMLLCKIMLNTPEDVQALVSG	O00231-2	258	0
IMLNTPEDVQALVSGKLALRYAGRQTEALKC	O00231-2	274	0
GKLALRYAGRQTEALKCVAQASKNRSLADFE	O00231-2	288	0
AGRQTEALKCVAQASKNRSLADFEKALTDYR	O00231-2	295	0
CVAQASKNRSLADFEKALTDYRAELRDDPII	O00231-2	304	0
RAELRDDPIISTHLAKLYDNLLEQNLIRVIE	O00231-2	325	0
EPFSRVQIEHISSLIKLSKADVERKLSQMIL	O00231-2	355	0
SRVQIEHISSLIKLSKADVERKLSQMILDKK	O00231-2	358	0
HISSLIKLSKADVERKLSQMILDKKFHAGIL	O00231-2	364	0
SKADVERKLSQMILDKKFHAGILDQGEGVLI	O00231-2	372	0
KADVERKLSQMILDKKFHAGILDQGEGVLII	O00231-2	373	0
QGEGVLIIFDEPPVDKTYEAALETIQNMSKV	O00231-2	396	0
DKTYEAALETIQNMSKVVDSLYNKAKKLT--	O00231-2	410	0
IQNMSKVVDSLYNKAKKLT------------	O00231-2	420	0
QNMSKVVDSLYNKAKKLT-------------	O00231-2	421	0
--------MPEDQVGKLEATENTISAMAAAA	O00410-3	8	0
YLLLGNLLSPDNVVRKQAEETYENIPGQSKI	O00410-3	45	0
RKQAEETYENIPGQSKITFLLQAIRNTTAAE	O00410-3	59	0
DEVYPALPSDVQTAIKSELLMIIQMETQSSM	O00410-3	108	0
ELLMIIQMETQSSMRKKVCDIAAELARNLID	O00410-3	125	0
LLMIIQMETQSSMRKKVCDIAAELARNLIDE	O00410-3	126	0
NLIDEDGNNQWPEGLKFLFDSVSSQNVGLRE	O00410-3	152	0
PGIFGNQQQHYLDVIKRMLVQCMQDQEHPSI	O00410-3	192	0
TAAFILANEHNVALFKHFADLLPGFLQAVND	O00410-3	230	0
QAVNDSCYQNDDSVLKSLVEIADTVPKYLRP	O00410-3	256	0
DSVLKSLVEIADTVPKYLRPHLEATLQLSLK	O00410-3	267	0
KYLRPHLEATLQLSLKLCGDTSLNNMQRQLA	O00410-3	282	0
EVIVTLSETAAAMLRKHTNIVAQTIPQMLAM	O00410-3	314	0
AGESALDRMACGLGGKLVLPMIKEHIMQMLQ	O00410-3	371	0
RMACGLGGKLVLPMIKEHIMQMLQNPDWKYR	O00410-3	378	0
MIKEHIMQMLQNPDWKYRHAGLMALSAIGEG	O00410-3	391	0
NAVGQMATDFAPGFQKKFHEKVIAALLQTME	O00410-3	454	0
AVGQMATDFAPGFQKKFHEKVIAALLQTMED	O00410-3	455	0
MATDFAPGFQKKFHEKVIAALLQTMEDQGNQ	O00410-3	459	0
AHAAAALINFTEDCPKSLLIPYLDNLVKHLH	O00410-3	493	0
DCPKSLLIPYLDNLVKHLHSIMVLKLQELIQ	O00410-3	505	0
YLDNLVKHLHSIMVLKLQELIQKGTKLVLEQ	O00410-3	514	0
HLHSIMVLKLQELIQKGTKLVLEQVVTSIAS	O00410-3	521	0
SIMVLKLQELIQKGTKLVLEQVVTSIASVAD	O00410-3	524	0
QVVTSIASVADTAEEKFVPYYDLFMPSLKHI	O00410-3	544	0
EEKFVPYYDLFMPSLKHIVENAVQKELRLLR	O00410-3	557	0
LFMPSLKHIVENAVQKELRLLRGKTIECISL	O00410-3	566	0
IVENAVQKELRLLRGKTIECISLIGLAVGKE	O00410-3	574	0
GKTIECISLIGLAVGKEKFMQDASDVMQLLL	O00410-3	588	0
TIECISLIGLAVGKEKFMQDASDVMQLLLKT	O00410-3	590	0
EKFMQDASDVMQLLLKTQTDFNDMEDDDPQI	O00410-3	604	0
SYMISAWARMCKILGKEFQQYLPVVMGPLMK	O00410-3	635	0
KEFQQYLPVVMGPLMKTASIKPEVALLDTQD	O00410-3	650	0
YLPVVMGPLMKTASIKPEVALLDTQDMENMS	O00410-3	655	0
GWEFVNLGDQQSFGIKTAGLEEKSTACQMLV	O00410-3	689	0
GDQQSFGIKTAGLEEKSTACQMLVCYAKELK	O00410-3	696	0
LEEKSTACQMLVCYAKELKEGFVEYTEQVVK	O00410-3	708	0
KSTACQMLVCYAKELKEGFVEYTEQVVKLMV	O00410-3	711	0
KELKEGFVEYTEQVVKLMVPLLKFYFHDGVR	O00410-3	723	0
VEYTEQVVKLMVPLLKFYFHDGVRVAAAESM	O00410-3	730	0
EYLTQMWHFMCDALIKAIGTEPDSDVLSEIM	O00410-3	773	0
EPDSDVLSEIMHSFAKCIEVMGDGCLNNEHF	O00410-3	793	0
GCLNNEHFEELGGILKAKLEEHFKNQELRQV	O00410-3	816	0
LNNEHFEELGGILKAKLEEHFKNQELRQVKR	O00410-3	818	0
EELGGILKAKLEEHFKNQELRQVKRQDEDYD	O00410-3	824	0
AKLEEHFKNQELRQVKRQDEDYDEQVEESLQ	O00410-3	832	0
ESLQDEDDNDVYILTKVSDILHSIFSSYKEK	O00410-3	859	0
LTKVSDILHSIFSSYKEKVLPWFEQLLPLIV	O00410-3	872	0
KVSDILHSIFSSYKEKVLPWFEQLLPLIVNL	O00410-3	874	0
CIFDDVIEHCSPASFKYAEYFLRPMLQYVCD	O00410-3	919	0
EALPLLVRVIQSADSKTKENVNATENCISAV	O00410-3	979	0
LPLLVRVIQSADSKTKENVNATENCISAVGK	O00410-3	981	0
KENVNATENCISAVGKIMKFKPDCVNVEEVL	O00410-3	996	0
VNATENCISAVGKIMKFKPDCVNVEEVLPHW	O00410-3	999	0
ATENCISAVGKIMKFKPDCVNVEEVLPHWLS	O00410-3	1001	0
EVLPHWLSWLPLHEDKEEAVQTFNYLCDLIE	O00410-3	1024	0
SNHPIVLGPNNTNLPKIFSIIAEGEMHEAIK	O00410-3	1055	0
KIFSIIAEGEMHEAIKHEDPCAKRLANVVRQ	O00410-3	1070	0
EGEMHEAIKHEDPCAKRLANVVRQVQTSGGL	O00410-3	1077	0
DLNSSDNQSGGSTASKGRYIPPHLRNREATK	O00571	35	0
KGRYIPPHLRNREATKGFYDKDSSGWSSSKD	O00571	50	0
TKGFYDKDSSGWSSSKDKDAYSSFGSRSDSR	O00571	64	0
GFGKFERGGNSRWCDKSDEDDWSKPLPPSER	O00571	130	0
GNSRWCDKSDEDDWSKPLPPSERLEQELFSG	O00571	138	0
EQELFSGGNTGINFEKYDDIPVEATGNNCPP	O00571	162	0
GNIELTRYTRPTPVQKHAIPIIKEKRDLMAC	O00571	208	0
YTRPTPVQKHAIPIIKEKRDLMACAQTGSGK	O00571	215	0
RPTPVQKHAIPIIKEKRDLMACAQTGSGKTA	O00571	217	0
KEKRDLMACAQTGSGKTAAFLLPILSQIYSD	O00571	230	0
SQIYSDGPGEALRAMKENGRYGRRKQYPISL	O00571	255	0
APTRELAVQIYEEARKFSYRSRVRPCVVYGG	O00571	288	0
LVDMMERGKIGLDFCKYLVLDEADRMLDMGF	O00571	342	0
EPQIRRIVEQDTMPPKGVRHTMMFSATFPKE	O00571	373	0
PKGVRHTMMFSATFPKEIQMLARDFLDEYIF	O00571	387	0
LAVGRVGSTSENITQKVVWVEESDKRSFLLD	O00571	418	0
SENITQKVVWVEESDKRSFLLDLLNATGKDS	O00571	427	0
SDKRSFLLDLLNATGKDSLTLVFVETKKGAD	O00571	440	0
NATGKDSLTLVFVETKKGADSLEDFLYHEGY	O00571	451	0
ATGKDSLTLVFVETKKGADSLEDFLYHEGYA	O00571	452	0
VATAVAARGLDISNVKHVINFDLPSDIEEYV	O00571	511	0
GLATSFFNERNINITKDLLDLLVEAKQEVPS	O00571	554	0
NINITKDLLDLLVEAKQEVPSWLENMAYEHH	O00571	564	0
EVPSWLENMAYEHHYKGSSRGRSKSSRFSGG	O00571	581	0
MAYEHHYKGSSRGRSKSSRFSGGFGARDYRQ	O00571	589	0
--------MASTTSTKKMMEEATCSICLSLM	O00635	8	0
-------MASTTSTKKMMEEATCSICLSLMT	O00635	9	0
NCGHSYCHLCITDFFKNPSQKQLRQETFCCP	O00635	45	0
YCHLCITDFFKNPSQKQLRQETFCCPQCRAP	O00635	50	0
PQCRAPFHMDSLRPNKQLGSLIEALKETDQE	O00635	75	0
SLRPNKQLGSLIEALKETDQEMSCEEHGEQF	O00635	85	0
EGQLICWRCERAPQHKGHTTALVEDVCQGYK	O00635	122	0
KGHTTALVEDVCQGYKEKLQKAVTKLKQLED	O00635	137	0
HTTALVEDVCQGYKEKLQKAVTKLKQLEDRC	O00635	139	0
ALVEDVCQGYKEKLQKAVTKLKQLEDRCTEQ	O00635	142	0
DVCQGYKEKLQKAVTKLKQLEDRCTEQKLST	O00635	146	0
CQGYKEKLQKAVTKLKQLEDRCTEQKLSTAM	O00635	148	0
AVTKLKQLEDRCTEQKLSTAMRITKWKEKVQ	O00635	158	0
DRCTEQKLSTAMRITKWKEKVQIQRQKIRSD	O00635	167	0
CTEQKLSTAMRITKWKEKVQIQRQKIRSDFK	O00635	169	0
EQKLSTAMRITKWKEKVQIQRQKIRSDFKNL	O00635	171	0
MRITKWKEKVQIQRQKIRSDFKNLQCFLHEE	O00635	178	0
RSDFKNLQCFLHEEEKSYLWRLEKEEQQTLS	O00635	195	0
CFLHEEEKSYLWRLEKEEQQTLSRLRDYEAG	O00635	203	0
QTLSRLRDYEAGLGLKSNELKSHILELEEKC	O00635	222	0
LRDYEAGLGLKSNELKSHILELEEKCQGSAQ	O00635	227	0
LKSNELKSHILELEEKCQGSAQKLLQNVNDT	O00635	236	0
SHILELEEKCQGSAQKLLQNVNDTLSRSWAV	O00635	243	0
[truncated: 15,879 more rows]
